# Supplementary material for: AtrR Is an Essential Determinant of Azole Resistance in Aspergillus fumigatus
Source: mBio. 2019 Mar 12;10(2):e02563-18. doi: 10.1128/mBio.02563-18 (PMC6414702; doi:10.1128/mBio.02563-18)
Supplement: TABLE S1 [file mBio.02563-18-st001.xlsx]

## Sheet: Sheet1
Gene ID	Product Description	Input ID	Gene Name or Symbol	Protein Length	3X HA log 2	hspA log2	atrR null log2
Afu1g03210	Myb family transcription factor	Afu1g03210	flbD	314	-0.159035	1.61464	0.297766
Afu4g04320	Has domain(s) with predicted DNA binding, sequence-specific DNA binding, transcription factor activity, sequence-specific DNA binding activity and role in regulation of transcription, DNA-templated	Afu4g04320	null	575	0.506298	1.57783	0.107136
Afu6g07530	Putative bZIP transcription factor with a role in sulfur amino acid metabolism	Afu6g07530	metR	280	0.149292	1.47426	0.37086
Afu5g06190	putative transcription factor	Afu5g06190	steA	688	0.501172	1.36125	0.745223
Afu1g16590	Putative C2H2 transcription factor	Afu1g16590	brlA	447	0.0174447	1.11501	1.72753
Afu2g07900	Putative APSES domain transcription factor	Afu2g07900	stuA	636	0.140439	0.993777	0.695024
Afu5g02920	Ortholog(s) have NAD+ binding, sequence-specific DNA binding activity, role in nitrogen catabolite repression of transcription from RNA polymerase II promoter, regulation of nitrate assimilation and nucleus localization	Afu5g02920	null	352	0.945354	0.962548	1.03079
Afu1g10580	Has domain(s) with predicted DNA binding, sequence-specific DNA binding, transcription factor activity, sequence-specific DNA binding activity and role in regulation of transcription, DNA-templated	Afu1g10580	null	697	0.107359	0.792191	0.724118
Afu5g11390	Has domain(s) with predicted DNA binding, transcription factor activity, sequence-specific DNA binding activity and role in regulation of transcription, DNA-templated	Afu5g11390	null	434	0.408658	0.783341	0.699038
Afu8g04130	Putative C6 transcription factor with a predicted role in beta oxidation of fatty acids	Afu8g04130	farB1	885	-0.292429	0.683103	0.910736
Afu3g13870	Putative GATA-type transcriptional activator	Afu3g13870	nsdD	493	-0.141139	0.67359	0.166097
Afu3g11610	Non-histone chromosomal protein	Afu3g11610	nhp6	104	0.375213	0.596919	0.428871
Afu6g01970	Putative GATA-like transcription factor	Afu6g01970	null	881	-0.266681	0.565413	0.177895
Afu8g04050	Putative DNA binding transcription factor	Afu8g04050	null	583	0.461694	0.53459	0.957606
Afu3g05780	Zinc finger transcription factor, blue light receptor involved in control of growth, metabolism and stress response	Afu3g05780	lreA	867	-0.648532	0.518832	-0.53652
Afu4g06170	Has domain(s) with predicted sequence-specific DNA binding, transcription factor activity, sequence-specific DNA binding activity and role in regulation of transcription, DNA-templated	Afu4g06170	null	289	-1.19003	0.517868	0.173419
Afu7g05960	Ortholog(s) have sequence-specific DNA binding activity	Afu7g05960	null	1044	0.121843	0.418826	-0.136043
Afu1g16460	Ortholog(s) have role in asexual sporulation, sexual sporulation resulting in formation of a cellular spore	Afu1g16460	ADS-4	651	-0.170865	0.396754	0.734469
Afu4g10220	Ortholog(s) have role in conidiophore development, conidium formation, hyphal growth	Afu4g10220	null	603	0.217115	0.378225	0.111296
Afu4g10160	Ortholog(s) have sequence-specific DNA binding, transcription regulatory region DNA binding activity and role in cellular carbohydrate biosynthetic process, regulation of transcription, DNA-templated, starch metabolic process	Afu4g10160	null	622	-0.0990482	0.321743	0.17656
Afu4g03960	Putative C6 transcription factor with a role in beta oxidation of long-chain fatty acids	Afu4g03960	farA	864	0.255385	0.308719	-0.448217
Afu6g09930	bZIP family transcription factor	Afu6g09930	yap1	615	-0.111349	0.306709	0.22651
Afu6g07780	Has domain(s) with predicted DNA binding, copper ion binding, transcription factor activity, sequence-specific DNA binding activity, role in regulation of transcription, DNA-templated and nucleus localization	Afu6g07780	null	537	0.197877	0.291335	0.433184
Afu5g08020	Putative helix-loop-helix DNA binding protein	Afu5g08020	null	296	0.0648384	0.288269	0.364063
Afu4g06530	Predicted bZIP transcription factor, required for assimilation of inorganic sulfur, regulates sulfur and iron homeostasis, required for virulence	Afu4g06530	metR	305	0.256849	0.176224	0.335754
Afu1g13510	Putative C6 transcription factor with a predicted role in acetate metabolism	Afu1g13510	facB	862	-0.271454	0.140009	-0.0331312
Afu3g04070	bZIP transcription factor, major regulator of the unfolded protein response (UPR)	Afu3g04070	hacA	433	-0.216508	0.0300083	0.0461846
Afu4g10110	Putative homeobox transcription factor	Afu4g10110	htfA	349	-0.893446	-0.0188262	-0.533185
Afu3g11970	C2H2 finger domain transcription factor	Afu3g11970	pacC	676	-0.56262	-0.0568707	-0.101317
Afu1g15550	Has domain(s) with predicted DNA binding, sequence-specific DNA binding, transcription factor activity, sequence-specific DNA binding activity and role in regulation of transcription, DNA-templated	Afu1g15550	null	870	-0.390026	-0.0850877	-0.155924
Afu1g13310	Has domain(s) with predicted sequence-specific DNA binding, transcription factor activity, sequence-specific DNA binding activity and role in regulation of transcription, DNA-templated	Afu1g13310	null	557	-0.689158	-0.196142	-0.49413
Afu3g11170	Ortholog(s) have sequence-specific DNA binding activity and role in carotenoid biosynthetic process, circadian rhythm, conidiophore development	Afu3g11170	null	759	-0.0102711	-0.307825	-0.10797
Afu3g11330	bZIP-type transcription factor	Afu3g11330	atfA	555	-0.11931	-0.308381	0.20971
Afu3g03230	Has domain(s) with predicted sequence-specific DNA binding, transcription factor activity, sequence-specific DNA binding activity and role in regulation of transcription, DNA-templated	Afu3g03230	null	470	-0.442265	-0.330814	0.320835
Afu2g03050	Has domain(s) with predicted sequence-specific DNA binding, transcription factor activity, sequence-specific DNA binding activity and role in regulation of transcription, DNA-templated	Afu2g03050	null	432	-0.478979	-0.336554	-1.3173
Afu4g12470	Transcriptional activator of the cross-pathway control system of amino acid biosynthesis	Afu4g12470	cpcA	252	-0.0848908	-0.360527	-0.168564
Afu2g14720	Sequence-specific CCAAT DNA binding transcription factor	Afu2g14720	hapB	368	-0.452269	-0.531347	-0.675614
Afu5g05600	Ortholog(s) have nucleus localization	Afu5g05600	null	724	-0.703747	-0.587369	-1.36906
Afu3g08010	C2H2 transcription factor	Afu3g08010	ace1	888	-0.894201	-0.895824	-0.682183
Afu4g03460	Putative helix-loop-helix (HLH) DNA binding domain protein; calcium-downregulated; highly induced in response to hypoxia	Afu4g03460	srbB	299	1.09495	0.497531	-0.075328
Afu2g01260	Sterol regulatory element binding protein (SREBP); basic helix-loop-helix leucine zipper DNA binding domain; role in the hypoxia response, iron homeostasis, ergosterol biosynthesis, resistance to azole drugs, maintenance of cell polarity	Afu2g01260	srbA	988	0.337539	1.22189	0.137006
Afu3g14600	Has domain(s) with predicted DNA binding, zinc ion binding activity, role in transcription, DNA-templated and nucleus localization	Afu3g14600	null	656	0.493823	1.88514	1.62799
