# Supplementary material for: AtrR Is an Essential Determinant of Azole Resistance in Aspergillus fumigatus
Source: mBio. 2019 Mar 12;10(2):e02563-18. doi: 10.1128/mBio.02563-18 (PMC6414702; doi:10.1128/mBio.02563-18)
Supplement: TABLE S2 [file mBio.02563-18-st002.xlsx]

## Sheet: Sheet1
peakNames	start	end	width	abs_summit	FDR	fold_enrichment	length	qvalue	avg_qvalue	max_qvalue	start_position	end_position	feature_strand	insideFeature	distancetoFeature	shortestDistance	geneID	common	Description	Verification		3X HA log2	hspA log2	atrR null log2				Name	Target Length	3X HA log2	hspA log2	atrR null log2
"13_Af293_001_peak_308", "46_Af293_001_peak_219", "46_Af293_001_peak_220"	4401649	4404481	2833	4403978, 4402367, 4404024	99.70367, 117.36489, 163.82841	5.23912, 7.51642, 8.82526	2833, 718, 1250	103.05151, 120.78972, 168.18578	130.676	168.186	4404557	4405859	+	upstream	-2908	76	Afu1g16190	cyp1	Cell wall glucanase; allergen Asp f 9; predicted GPI-anchor; binds specifically to IgE antibodies in the sera of allergic bronchopulmonary aspergillosis (ABPA) patients; transcript repressed by H2O2; induced by exposure to artemisinin	Verified		-0.257638	0.373601	-0.0755169				AFUA_8G02080	66	5.7594	0	0
"13_Af293_001_peak_1493", "46_Af293_001_peak_980"	2729911	2731277	1367	2730926, 2730497	84.7966, 155.56844	4.45448, 7.90615	1367, 1137	87.54947, 159.68759	123.619	159.688	2725832	2729650	-	upstream	-261	261	Afu5g10660		Pentatricopeptide repeat protein; transcript induced by exposure to human airway epithelial cells	Uncharacterized		0.347536	0.404849	1.12985				AFUA_8G01200	282	4.66425	7.02638	3.88581
"13_Af293_001_peak_1498", "46_Af293_001_peak_982"	2806725	2808652	1928	2807114, 2807147	89.16668, 145.48344	4.67373, 8.1821	1928, 1801	92.06718, 149.34407	120.706	149.344	2804856	2806525	-	upstream	-200	200	Afu5g10950		Ortholog of <i>A. nidulans FGSC A4</i> : AN0213, <i>A. niger CBS 513.88</i> : An14g02320, <i>A. oryzae RIB40</i> : AO090010000435, <i>Aspergillus wentii</i> : Aspwe1_0440942 and <i>Aspergillus sydowii</i> : Aspsy1_0085799	Uncharacterized		0.317235	-0.212313	0.274661				AFUA_6G14580	740	4.11031	2.42805	6.20635
"13_Af293_001_peak_1348", "46_Af293_001_peak_885"	891753	892716	964	892338, 892373	71.56515, 153.35187	3.83752, 7.58802	964, 871	73.95976, 157.41669	115.688	157.417	889972	891751	-	upstream	-2	2	Afu5g03290		Ortholog of <i>A. nidulans FGSC A4</i> : AN8197, <i>A. niger CBS 513.88</i> : An09g05540, <i>A. oryzae RIB40</i> : AO090102000532, <i>Aspergillus wentii</i> : Aspwe1_0115831 and <i>Aspergillus sydowii</i> : Aspsy1_0211779	Uncharacterized		0.477455	0.314419	-0.16713				AFUA_4G00470	315	3.7594	4.6621	4.98097
"13_Af293_001_peak_1399", "46_Af293_001_peak_924"	1576918	1578416	1499	1577280, 1577598	85.6566, 115.5274	4.49709, 6.50321	1499, 932	88.43951, 118.92963	103.685	118.93	1579009	1580949	+	upstream	-2091	593	Afu5g06470		Has domain(s) with predicted ATP binding, protein kinase activity, protein tyrosine kinase activity and role in protein phosphorylation	Uncharacterized		-0.0967388	-0.409144	-0.423592				AFUA_3G03200	702	3.69015	2.20583	0.824258
"13_Af293_001_peak_1141", "46_Af293_001_peak_755"	2402116	2404357	2242	2403985, 2403999	72.39497, 114.83401	3.87425, 5.95264	2242, 2126	74.80756, 118.22628	96.5169	118.226	2404390	2405595	+	upstream	-2274	33	Afu4g09190	#N/A	Putative S-adenosyl-methionine-sterol-C methyltransferase; transcript downregulated in response to voriconazole; SrbA-regulated during hypoxia	Uncharacterized		1.03096	1.82292	1.72455				AFUA_4G00450	1298	3.5452	5.46539	-0.00581718
"13_Af293_001_peak_1799", "46_Af293_001_peak_1174"	3403436	3405683	2248	3404051, 3403996	89.3204, 97.55881	4.70271, 6.11982	2248, 2067	92.226, 100.72469	96.4753	100.725	3401746	3403342	-	upstream	-94	94	Afu6g13380	#N/A	Ortholog of <i>A. nidulans FGSC A4</i> : AN5453/artG, <i>A. niger CBS 513.88</i> : An08g09040, <i>A. oryzae RIB40</i> : AO090003000465, <i>Aspergillus wentii</i> : Aspwe1_0047105 and <i>Aspergillus sydowii</i> : Aspsy1_0044061	Uncharacterized		0.918373	-0.058033	0.592087				AFUA_4G00480	464	3.38595	0	6.60751
"13_Af293_001_peak_1903", "46_Af293_001_peak_1241"	1234717	1236148	1432	1235089, 1235136	78.93494, 107.97874	4.17263, 6.56308	1432, 1308	81.5089, 111.28242	96.3957	111.282	1232048	1234390	-	upstream	-327	327	Afu7g05220	#N/A	Putative mitochondrial carrier protein	Uncharacterized		0.228797	0.398285	0.132931				AFUA_1G17710	1378	3.18765	4.09035	1.99418
"13_Af293_001_peak_1471", "46_Af293_001_peak_967"	2403150	2404721	1572	2403912, 2403908	85.13217, 93.91126	4.51058, 6.0977	1572, 1173	87.89693, 97.0303	92.4636	97.0303	2402275	2402867	-	upstream	-283	283	Afu5g09330		CipC-like, hyphal-specific protein; not concanamycin A or stress induced as it is in A. nidulans; reacts with rabbit immunosera exposed to A. fumigatus conidia	Verified		0.706697	0.111717	0.680251				AFUA_5G01248	558	3.06438	-1.18267	-0.54187
"13_Af293_001_peak_701", "46_Af293_001_peak_479", "46_Af293_001_peak_480", "46_Af293_001_peak_481"	4296949	4302379	5431	4300516, 4297702, 4300544, 4301816	101.2634, 130.68599, 107.21804, 16.09453	5.32916, 7.47973, 6.95874, 2.85124	5431, 2380, 1591, 309	104.71898, 134.29668, 110.51278, 18.12443	91.9132	134.297	4294038	4296611	-	upstream	-338	338	Afu2g16230	#N/A	Has domain(s) with predicted DNA binding, nucleic acid binding, zinc ion binding activity, role in transcription, DNA-templated and nucleus localization	Uncharacterized		0.124262	0.692007	0.686708				AFUA_3G00500	697	2.67865	1.11394	-0.0762065
"13_Af293_001_peak_373", "46_Af293_001_peak_260"	703605	704752	1148	704375, 704451	78.93494, 98.2267	4.17263, 5.96297	1148, 1015	81.5089, 101.40118	91.455	101.401	698999	703230	-	upstream	-375	375	Afu2g02730	#N/A	Ortholog of <i>A. nidulans FGSC A4</i> : AN4542, <i>A. niger CBS 513.88</i> : An07g07060, <i>A. oryzae RIB40</i> : AO090026000848, <i>Aspergillus wentii</i> : Aspwe1_0168873 and <i>Aspergillus sydowii</i> : Aspsy1_0091100	Uncharacterized		-0.241714	-0.851934	-0.0812707				AFUA_1G17170	1253	2.54699	1.48129	-1.92988
"13_Af293_001_peak_405", "46_Af293_001_peak_285"	1020181	1022189	2009	1020750, 1020745	90.28922, 81.64597	4.86946, 5.36027	2009, 1659	93.22462, 84.60006	88.9123	93.2246	1018394	1020070	-	upstream	-111	111	Afu2g03840	farB2	Ortholog(s) have role in protein targeting to mitochondrion and cytosol, mitochondrial sorting and assembly machinery complex, nucleus localization	Uncharacterized		-0.574302	-0.993183	-0.552007				AFUA_6G14550	1595	2.50958	3.26028	1.73115
"13_Af293_001_peak_868", "46_Af293_001_peak_593"	2462417	2464914	2498	2462748, 2463237	81.13474, 86.15987	4.33913, 5.79417	2498, 994	83.76781, 89.17408	86.4709	89.1741	2460901	2461277	-	upstream	-1140	1140	Afu3g09660	#N/A	Ortholog of <i>Aspergillus fumigatus A1163</i> : AFUB_039510	Uncharacterized		-0.0286655	-0.259234	-1.08721				AFUA_1G14330	4760	2.44405	2.94467	-2.49967
"13_Af293_001_peak_1703", "46_Af293_001_peak_1113"	1503526	1505191	1666	1504158, 1504155	89.78642, 76.37489	4.80112, 5.77717	1666, 426	92.70557, 79.2589	85.9822	92.7056	1501464	1503107	-	upstream	-419	419	Afu6g06860	#N/A	G-protein signal regulator with an RGS domain	Uncharacterized		-0.34998	0.0642454	-0.557685				AFUA_7G04910	1429	2.41004	3.00794	-0.333086
"13_Af293_001_peak_204", "46_Af293_001_peak_150", "46_Af293_001_peak_151"	3302619	3304900	2282	3303492, 3303486, 3304696	81.61472, 105.37454, 61.29462	4.36282, 6.43758, 4.86205	2282, 1331, 735	84.26517, 108.64388, 63.98386	85.631	108.644	3300673	3302146	-	upstream	-473	473	Afu1g12530	#N/A	Ortholog(s) have delta12-fatty acid dehydrogenase activity and role in asexual sporulation resulting in formation of a cellular spore, unsaturated fatty acid biosynthetic process	Uncharacterized		0.177171	1.20233	0.196654				AFUA_3G02790	1641	2.29301	1.40351	-1.63517
"13_Af293_001_peak_271", "46_Af293_001_peak_194"	4001509	4002887	1379	4002544, 4002529	78.01749, 87.3879	4.18221, 5.65429	1379, 1191	80.56657, 90.41828	85.4924	90.4183	4002927	4003364	+	upstream	-1418	40	Afu1g14930		Ortholog of <i>A. nidulans FGSC A4</i> : AN0833, <i>A. oryzae RIB40</i> : AO090005001239, <i>Aspergillus wentii</i> : Aspwe1_0171773, <i>Aspergillus sydowii</i> : Aspsy1_0139633 and <i>Aspergillus terreus NIH2624</i> : ATET_00857	Uncharacterized		-0.329065	-0.977549	-1.71111				AFUA_1G01310	1693	2.27512	-3.08282	-3.08282
"46_Af293_001_peak_713", "13_Af293_001_peak_1089"	1785442	1785856	415	1785621, 1785639	105.01914, 60.34895	6.31903, 3.6373	352, 399	108.28381, 62.5407	85.4123	108.284	1780884	1785331	-	upstream	-111	111	Afu4g06890	cyp51A	14-alpha sterol demethylase; commonly mutated in drug resistant isolates; putative ortholog of A. nidulans pdmA; transcript induced by exposure to fluconazole and voriconazole; SrbA-regulated during hypoxia	Verified		1.31615	1.70642	-3.21489				AFUA_6G14000	1373	2.23084	1.50937	2.2017
"13_Af293_001_peak_1625", "46_Af293_001_peak_1058"	528692	530671	1980	530048, 530044	88.03726, 75.67588	4.71811, 5.62322	1980, 1492	90.90247, 78.55076	84.7266	90.9025	536693	538366	+	upstream	-8001	6022	Afu6g02690	mtfA	Transcription factor involved in regulation of morphogenesis, gliotoxin production and virulence	Verified		0.608817	0.754271	0.864666				AFUA_5G13300	1348	2.19501	1.65807	1.75407
"13_Af293_001_peak_243", "46_Af293_001_peak_180"	3737157	3738158	1002	3737943, 3737960	73.81774, 88.72673	4.11337, 5.72124	1002, 574	76.26189, 91.77615	84.019	91.7762	3734491	3736716	-	upstream	-441	441	Afu1g13970	#N/A	Putative major facilitator superfamily (MFS) transporter	Uncharacterized		-0.0624335	1.46324	0.35513				AFUA_4G03260	719	2.18765	3.54978	-2.22383
"13_Af293_001_peak_1996", "46_Af293_001_peak_1298"	904922	906000	1079	905405, 905378	88.59331, 66.56317	4.69521, 5.40611	1079, 722	91.47621, 69.31805	80.3971	91.4762	901500	904290	-	upstream	-632	632	Afu8g04130	farB1	Putative C6 transcription factor with a predicted role in beta oxidation of fatty acids; transcript up-regulated in conidia exposed to neutrophils	Uncharacterized		-0.292429	0.683103	0.910736				AFUA_8G01950	693	2.18765	1.09035	1.99418
"13_Af293_001_peak_1042", "46_Af293_001_peak_693", "46_Af293_001_peak_694"	1188636	1191366	2731	1189281, 1190143, 1190983	91.12077, 93.76036, 47.39009	4.81791, 5.90758, 4.29502	2731, 1370, 662	94.08456, 96.87769, 49.91019	80.2908	96.8777	1191448	1196241	+	upstream	-2812	82	Afu4g04230	#N/A	Ortholog of <i>A. nidulans FGSC A4</i> : AN7026, <i>A. niger CBS 513.88</i> : An14g00600, <i>A. oryzae RIB40</i> : AO090206000070, <i>Aspergillus wentii</i> : Aspwe1_0030288 and <i>Aspergillus sydowii</i> : Aspsy1_0092867	Uncharacterized		-0.354611	-0.326813	-0.435421				AFUA_7G05120	1174	2.17206	1.79912	3.42465
"13_Af293_001_peak_1749", "46_Af293_001_peak_1144"	2162080	2162737	658	2162376, 2162401	77.27734, 71.76556	4.17772, 5.28653	658, 467	79.8075, 74.58422	77.1959	79.8075	2159880	2161763	-	upstream	-317	317	Afu6g09100		Has domain(s) with predicted catalytic activity	Uncharacterized		0.453135	-0.0749608	-0.784176				AFUA_7G00990	1178	2.16099	0.106516	2.72545
"13_Af293_001_peak_964", "46_Af293_001_peak_647"	3662769	3664407	1639	3663736, 3663754	77.21748, 70.59059	4.25494, 5.28081	1639, 931	79.74609, 73.39362	76.5699	79.7461	3656286	3657839	-	upstream	-4930	4930	Afu3g13850	#N/A	Ortholog(s) have role in protein de-ADP-ribosylation	Uncharacterized		-0.096556	0.164004	0.248602				AFUA_5G01200	1616	2.13849	1.81301	2.08651
"13_Af293_001_peak_134", "46_Af293_001_peak_98"	2188473	2189575	1103	2189211, 2189207	94.04139, 53.40109	5.605, 5.07469	1103, 609	97.11786, 55.99275	76.5553	97.1179	2187259	2188392	-	upstream	-81	81	Afu1g07750		Ortholog(s) have role in chromatin remodeling and Clr6 histone deacetylase complex I'', Rpd3L-Expanded complex, Rpd3S complex localization	Uncharacterized		-0.810703	-1.3565	-0.841164				AFUA_3G15055	1016	2.06035	0.070722	-3.21527
"13_Af293_001_peak_773", "46_Af293_001_peak_532"	907195	907867	673	907621, 907596	66.34288, 81.45349	3.63967, 5.17586	673, 348	68.63242, 84.40493	76.5187	84.4049	908168	914474	+	upstream	-973	301	Afu3g03420	sidD	Fusarinine C non-ribosomal peptide synthetase (NRPS) involved in extracellular siderophore biosynthesis; expression is up-regulated by iron starvation and downregulated under iron-replete conditions	Verified		-0.377945	0.608818	1.62603				AFUA_2G17670	545	2.05272	0.530923	-0.310672
"13_Af293_001_peak_1712", "46_Af293_001_peak_1123"	1544774	1545250	477	1545052, 1545052	63.80996, 83.79871	3.68655, 5.67755	477, 374	66.05689, 86.78017	76.4185	86.7802	1540088	1542151	-	upstream	-2623	2623	Afu6g06970	#N/A	Ortholog of <i>A. nidulans FGSC A4</i> : AN5733, <i>A. oryzae RIB40</i> : AO090003000079, <i>Neosartorya fischeri NRRL 181</i> : NFIA_052620, <i>Aspergillus wentii</i> : Aspwe1_0050160 and <i>Aspergillus versicolor</i> : Aspve1_0132614	Uncharacterized		-0.459861	0.0295939	-0.785239				AFUA_6G00310	1740	2.05047	2.11514	1.69178
"13_Af293_001_peak_65", "46_Af293_001_peak_52"	1444401	1445662	1262	1445149, 1445029	96.61316, 48.95102	5.24729, 4.81601	1262, 917	99.7777, 51.48941	75.6336	99.7777	1442378	1444208	-	upstream	-193	193	Afu1g05030		Predicted DDE1 transposon-related ORF	transposable element gene|Uncharacterized		#N/A	#N/A	#N/A				AFUA_4G13770	1065	2.01103	1.62492	-2.16716
"13_Af293_001_peak_776", "46_Af293_001_peak_535"	951590	953225	1636	952896, 952889	75.19833, 69.66415	4.07293, 4.63949	1636, 1025	77.67564, 72.45607	75.0659	77.6756	950347	951147	-	upstream	-443	443	Afu3g03550	#N/A	Ortholog of <i>Aspergillus fumigatus A1163</i> : AFUB_044680	Uncharacterized		-1.44431	0.47474	0.961727				AFUA_2G00520	973	2.00394	0.210645	-3.11434
"13_Af293_001_peak_617", "46_Af293_001_peak_430"	3366135	3367110	976	3366838, 3366857	78.56207, 58.79703	4.3218, 4.74653	976, 780	81.12604, 61.45378	71.2899	81.126	3363593	3365532	-	upstream	-603	603	Afu2g13100	#N/A	Ortholog of <i>A. nidulans FGSC A4</i> : AN6247, <i>A. niger CBS 513.88</i> : An02g01810, <i>A. oryzae RIB40</i> : AO090026000266, <i>Aspergillus wentii</i> : Aspwe1_0663686 and <i>Aspergillus sydowii</i> : Aspsy1_0058211	Uncharacterized		-0.388761	-0.755	0.28578				AFUA_3G03570	1665	2.00045	1.78883	-0.830246
"13_Af293_001_peak_25", "46_Af293_001_peak_21"	937933	938589	657	938202, 938184	72.09068, 65.20103	3.99585, 4.77878	657, 375	74.49717, 67.93985	71.2185	74.4972	932621	934326	-	upstream	-3607	3607	Afu1g03210	flbD	Myb family transcription factor; A. nidulans ortholog plays a role in conidiophore development; transcript repressed by growth in hypoxia	Uncharacterized		-0.159035	1.61464	0.297766				AFUA_8G01290	749	1.99501	3.79079	-0.00581718
"13_Af293_001_peak_616", "46_Af293_001_peak_429"	3358743	3359338	596	3358923, 3358927	65.9031, 71.05061	3.90446, 5.28803	596, 535	68.18506, 73.85999	71.0225	73.86	3359910	3360395	+	upstream	-1167	572	Afu2g13080	#N/A	Ortholog(s) have bis(5'-adenosyl)-hexaphosphatase activity, bis(5'-adenosyl)-pentaphosphatase activity, diphosphoinositol-polyphosphate diphosphatase activity and endopolyphosphatase activity, <a href="#GOsection">more</a>	Uncharacterized		0.219303	0.119068	0.114115				AFUA_8G00210	1784	1.99057	2.78451	2.42321
"13_Af293_001_peak_1164", "46_Af293_001_peak_770"	2628348	2629161	814	2628908, 2628911	85.24084, 47.05068	4.81698, 4.66858	814, 403	88.00986, 49.56692	68.7884	88.0099	2620158	2624283	-	upstream	-4065	4065	Afu4g10110	#N/A	Putative homeobox transcription factor; calcium induced	Uncharacterized		-0.893446	-0.0188262	-0.533185				AFUA_1G03570	1457	1.98532	1.89076	-0.648982
"13_Af293_001_peak_993", "46_Af293_001_peak_666"	3869496	3869901	406	3869693, 3869711	63.33305, 67.13315	3.66482, 4.844	406, 341	65.57182, 69.8951	67.7335	69.8951	3870191	3872218	+	upstream	-695	290	Afu3g14600		Has domain(s) with predicted DNA binding, zinc ion binding activity, role in transcription, DNA-templated and nucleus localization	Uncharacterized		0.493823	1.88514	1.62799				AFUA_4G13780	456	1.97681	3.61501	-2.25374
"13_Af293_001_peak_1655", "46_Af293_001_peak_1082"	813533	814560	1028	813842, 813819	72.84552, 55.75263	3.96372, 4.49228	1028, 605	75.26768, 58.37191	66.8198	75.2677	810027	813362	-	upstream	-171	171	Afu6g03690	#N/A	Putative P-type ATPase sodium pump; predicted gene pair with AFUA_4G09440	Uncharacterized		-0.449646	-0.453551	-0.553456				AFUA_7G06840	1535	1.96024	2.73035	3.43602
"13_Af293_001_peak_1393", "46_Af293_001_peak_920"	1495697	1496708	1012	1495977, 1495986	69.36871, 58.36777	3.82664, 4.59185	1012, 799	71.71562, 61.01889	66.3673	71.7156	1494455	1495619	-	upstream	-78	78	Afu5g06240	alcC	Putative zinc-dependent alcohol dehydrogenase, involved in ethanol fermentation; predicted gene pair with adh1; protein induced by hydrogen peroxide; reacts with rabbit immunosera exposed to A. fumigatus conidia	Verified		1.68791	1.19762	-3.7445				AFUA_5G14680	684	1.95421	1.41083	-1.45932
"13_Af293_001_peak_1601", "46_Af293_001_peak_1042", "46_Af293_001_peak_1043"	391870	393463	1594	392216, 392215, 393084	70.07266, 89.41164, 28.62983	3.77197, 5.82737, 3.45424	1594, 711, 269	72.43363, 92.47067, 30.88508	65.2631	92.4707	389643	391677	-	upstream	-193	193	Afu6g02220		Major facilitator superfamily (MFS) toxin efflux pump	Uncharacterized		1.54791	2.12083	0.165875				AFUA_8G05600	364	1.94673	0.595077	0.415938
"13_Af293_001_peak_1519", "46_Af293_001_peak_995"	3114056	3115495	1440	3114814, 3114847	70.56813, 54.93395	3.95772, 4.67482	1440, 735	72.94008, 57.54362	65.2418	72.9401	3115604	3117103	+	upstream	-1548	109	Afu5g12040	#N/A	Ortholog of <i>A. nidulans FGSC A4</i> : AN9523, <i>A. niger CBS 513.88</i> : An18g02305, <i>A. oryzae RIB40</i> : AO090120000321, <i>Aspergillus wentii</i> : Aspwe1_0445614 and <i>Aspergillus sydowii</i> : Aspsy1_0054923	Uncharacterized		-0.0145993	-0.00739902	0.196627				AFUA_8G02280	2408	1.94664	0.0903508	-1.96929
"13_Af293_001_peak_1610", "46_Af293_001_peak_1047"	423942	424740	799	424324, 424372	78.06975, 45.22086	4.30438, 4.21521	799, 501	80.62032, 47.71469	64.1675	80.6203	418135	422487	-	upstream	-1455	1455	Afu6g02330	#N/A	Has domain(s) with predicted RNA polymerase II transcription factor activity, sequence-specific DNA binding, zinc ion binding activity, role in regulation of transcription, DNA-templated and nucleus localization	Uncharacterized|Merged/Split		-0.636445	-0.545433	-0.333556				AFUA_8G06020	1704	1.94588	0.838544	0.304038
"13_Af293_001_peak_314", "46_Af293_001_peak_223"	4499817	4502092	2276	4500740, 4500763	73.92478, 48.46336	4.10066, 4.38142	2276, 1700	76.37089, 50.99622	63.6836	76.3709	4503889	4507433	+	upstream	-4072	1797	Afu1g16590	#N/A	Putative C2H2 transcription factor; mutants fail to produce conidia or ergot alkaloids; transcript downregulated in response to voriconazole and hypoxia	Verified		0.0174447	1.11501	1.72753				AFUA_5G10940	2241	1.94214	0.75713	0.928279
"13_Af293_001_peak_1014", "46_Af293_001_peak_679"	845220	846397	1178	845969, 846035	68.92982, 51.83324	3.84853, 4.38347	1178, 1074	71.26778, 54.40697	62.8374	71.2678	843920	844639	-	upstream	-581	581	Afu4g03010	#N/A	Protein of unknown function; calcium downregulated	Uncharacterized		0.969703	0.0699791	1.84813				AFUA_4G03610	1817	1.93498	2.25199	-0.206812
"13_Af293_001_peak_1397", "46_Af293_001_peak_922"	1574606	1575715	1110	1574786, 1574791	69.77074, 50.83797	4.0665, 4.09994	1110, 546	72.12578, 53.39934	62.7626	72.1258	1579009	1580949	+	upstream	-4403	3294	Afu5g06470		Has domain(s) with predicted ATP binding, protein kinase activity, protein tyrosine kinase activity and role in protein phosphorylation	Uncharacterized		-0.0967388	-0.409144	-0.423592				AFUA_2G15240	2450	1.91944	2.62081	3.23172
"13_Af293_001_peak_1299", "46_Af293_001_peak_856"	3822553	3823394	842	3822756, 3822778	64.50026, 52.91998	3.66797, 4.30777	842, 312	66.75896, 55.50564	61.1323	66.759	3823707	3825215	+	upstream	-1154	313	Afu4g14450		Mannitol 2-dehydrogenase with a predicted role in mannitol metabolism	Verified		-0.0991238	0.239127	-0.194178				AFUA_8G06520	1137	1.91833	2.40389	2.90803
"13_Af293_001_peak_1017", "46_Af293_001_peak_680"	876250	877127	878	876619, 876605	72.33359, 44.91797	4.00729, 4.05725	878, 644	74.74485, 47.408	61.0764	74.7448	871427	875777	-	upstream	-473	473	Afu4g03110		Putative monosaccharide transporter; predicted gene pair with AFUA_5G10690	Uncharacterized		-0.826309	-1.0152	-1.6932				AFUA_2G17660	1095	1.91316	0.694208	-2.08876
"13_Af293_001_peak_961", "46_Af293_001_peak_646"	3658001	3658582	582	3658273, 3658242	62.90018, 52.5437	3.66487, 4.39114	582, 416	65.13211, 55.12575	60.1289	65.1321	3656286	3657839	-	upstream	-162	162	Afu3g13850	#N/A	Ortholog(s) have role in protein de-ADP-ribosylation	Uncharacterized		-0.096556	0.164004	0.248602				AFUA_4G14170	659	1.89061	0.828624	0.00763563
"13_Af293_001_peak_1204", "46_Af293_001_peak_789"	2942874	2943318	445	2943105, 2943047	68.65916, 46.48231	3.92917, 4.2461	445, 334	70.99193, 48.99151	59.9917	70.9919	2943732	2944595	+	upstream	-858	414	Afu4g11250	#N/A	Putative carbonic anhydrase; decreased conidiation in the mutant; hypoxia induced protein	Uncharacterized		0.535931	1.11007	-0.854918				AFUA_4G03490	1858	1.88422	1.36716	2.30931
"13_Af293_001_peak_1591", "46_Af293_001_peak_1037", "46_Af293_001_peak_1038"	321617	323331	1715	322048, 322037, 323094	80.9203, 66.25533, 23.4986	4.44083, 5.05773, 3.17018	1715, 1144, 343	83.54704, 69.00623, 25.66985	59.4077	83.547	317567	319738	-	upstream	-1879	1879	Afu6g02020	#N/A	Has domain(s) with predicted protein kinase binding activity and role in regulation of cyclin-dependent protein serine/threonine kinase activity	Uncharacterized		-1.34229	-1.7912	-2.30581				AFUA_6G03460	1725	1.87915	3.4664	1.19154
"13_Af293_001_peak_627", "46_Af293_001_peak_437", "46_Af293_001_peak_438", "46_Af293_001_peak_439"	3414329	3417737	3409	3416598, 3414927, 3416574, 3417245	109.44228, 31.57249, 76.52085, 8.25272	6.03108, 3.86445, 6.14885, 2.26197	3409, 1180, 911, 222	113.40739, 33.87456, 79.40713, 10.07853	59.1919	113.407	3408135	3413423	-	upstream	-906	906	Afu2g13260	#N/A	Putative regulator of adherence, host cell interactions and virulence; required for wild-type levels of conidiation	Verified		0.0282051	0.710985	1.15042				AFUA_6G11980	2917	1.86008	1.99724	-1.00582
"13_Af293_001_peak_615", "46_Af293_001_peak_428"	3357200	3357662	463	3357395, 3357382	59.0298, 53.95521	3.73987, 4.21511	463, 295	61.20176, 56.55368	58.8777	61.2018	3354059	3357077	-	upstream	-123	123	Afu2g13070	#N/A	Ortholog(s) have cytosol, nucleus localization	Uncharacterized		0.17749	0.360884	-0.0101882				AFUA_7G05070	1452	1.85443	1.54468	-0.632476
"13_Af293_001_peak_482", "46_Af293_001_peak_351"	1730200	1731127	928	1730441, 1730452	59.53163, 53.33266	3.50863, 4.45069	928, 789	61.71121, 55.92348	58.8173	61.7112	1726894	1729986	-	upstream	-214	214	Afu2g06100	#N/A	Ortholog of <i>A. nidulans FGSC A4</i> : AN7443, <i>A. niger CBS 513.88</i> : An02g14710, <i>A. oryzae RIB40</i> : AO090001000726, <i>Aspergillus wentii</i> : Aspwe1_0110234 and <i>Aspergillus sydowii</i> : Aspsy1_0152786	Uncharacterized		-0.410659	-0.0707687	-0.246658				AFUA_1G15980	756	1.85062	0.96482	0.731148
"13_Af293_001_peak_950", "46_Af293_001_peak_643"	3479413	3480467	1055	3479715, 3479764	65.19786, 47.33542	3.75024, 4.15474	1055, 568	67.46812, 49.85482	58.6615	67.4681	3480552	3484550	+	upstream	-1139	85	Afu3g13110	#N/A	Putative adhesin; extracellular serine-threonine rich protein	Uncharacterized		0.917646	0.500799	1.01438				AFUA_8G06860	855	1.83973	1.37046	1.40922
"13_Af293_001_peak_424", "46_Af293_001_peak_301"	1115825	1116761	937	1116261, 1116303	59.89989, 51.53422	3.71058, 4.52988	937, 759	62.08529, 54.10406	58.0947	62.0853	1117448	1119468	+	upstream	-1623	687	Afu2g04080		Ortholog(s) have acetate transmembrane transporter activity, ammonium transmembrane transporter activity and role in ammonium transport, nitrogen utilization, plasma membrane acetate transport	Uncharacterized		0.726489	0.673432	0.311599				AFUA_6G03490	2006	1.83232	3.95393	2.14822
"13_Af293_001_peak_1745", "46_Af293_001_peak_1143"	2075120	2075599	480	2075360, 2075353	59.33989, 51.68716	3.51833, 4.34955	480, 383	61.51655, 54.25904	57.8878	61.5166	2076082	2077586	+	upstream	-962	483	Afu6g08760	#N/A	Ortholog(s) have mitochondrion localization	Uncharacterized		0.894955	0.910426	2.12138				AFUA_8G06750	3143	1.79988	0.695451	-0.582115
"13_Af293_001_peak_1329", "46_Af293_001_peak_872", "46_Af293_001_peak_873"	747063	749306	2244	747579, 747748, 749035	93.52353, 51.34429, 21.00917	5.14373, 4.88185, 3.22593	2244, 1566, 325	96.57791, 53.9121, 23.13562	57.8752	96.5779	745166	746874	-	upstream	-189	189	Afu5g02810	#N/A	Predicted DDE1 transposon-related ORF	transposable element gene|Uncharacterized		#N/A	#N/A	#N/A				AFUA_6G03440	1562	1.79638	4.02885	1.77923
"13_Af293_001_peak_618", "46_Af293_001_peak_431", "46_Af293_001_peak_432"	3368174	3369170	997	3368894, 3368383, 3368921	80.31356, 40.94019, 43.71373	4.36318, 3.96133, 4.07206	997, 258, 364	82.9231, 43.37778, 46.18797	57.4963	82.9231	3367112	3368165	-	upstream	-9	9	Afu2g13110	#N/A	Cytochrome c; transcript derepressed during iron starvation in hapX mutant; SrbA-regulated during hypoxia; loss of cycA results in increased levels of AoxA activity, delayed germination and reduced growth in normoxia and hypoxia	Verified		1.06492	0.903923	1.39418				AFUA_5G00710	1938	1.78384	3.13201	1.32808
"13_Af293_001_peak_1581", "46_Af293_001_peak_1028", "46_Af293_001_peak_1029"	274811	276658	1848	276032, 275125, 276043	72.94656, 18.80993, 72.2542	4.07123, 2.88024, 5.26803	1848, 382, 844	75.37098, 20.89513, 75.08018	57.1154	75.371	270945	272258	-	upstream	-2553	2553	Afu6g01910	#N/A	Has domain(s) with predicted nucleic acid binding activity	Uncharacterized		-0.24729	0.742563	-0.138382				AFUA_1G09030	763	1.77919	1.35284	-1.0103
"13_Af293_001_peak_1110", "46_Af293_001_peak_736"	2012339	2013268	930	2012901, 2012892	62.45819, 46.54718	3.62073, 4.05407	930, 606	64.68293, 49.05702	56.87	64.6829	2013574	2018241	+	upstream	-1235	306	Afu4g07710	#N/A	Putative pyruvate carboxylase; protein induced by heat shock	Uncharacterized		0.446082	0.545311	0.247621				AFUA_3G02180	627	1.77261	1.09035	0.994183
"13_Af293_001_peak_1873", "46_Af293_001_peak_1220"	710123	710523	401	710312, 710317	63.05271, 43.65891	3.6521, 3.98259	401, 257	65.28705, 46.1325	55.7098	65.287	711725	712087	+	upstream	-1602	1202	Afu7g02590		Ortholog of <i>Neosartorya fischeri NRRL 181</i> : NFIA_115300 and <i>Aspergillus fumigatus A1163</i> : AFUB_089120	Uncharacterized		-0.0134198	0.572848	-0.276671				AFUA_6G11910	2834	1.77261	1.67531	3.16411
"13_Af293_001_peak_62", "46_Af293_001_peak_48"	1420579	1422050	1472	1421202, 1421147	74.65842, 31.69631	4.24312, 3.59867	1472, 443	77.12337, 34.00061	55.562	77.1234	1423339	1426032	+	upstream	-2760	1289	Afu1g04970		Ortholog(s) have triglyceride lipase activity, role in triglyceride mobilization and cytoplasm localization	Uncharacterized		-0.448112	-0.580885	-0.224844				AFUA_8G00670	1213	1.77261	5.13474	1.99418
"13_Af293_001_peak_1166", "46_Af293_001_peak_771"	2634810	2636924	2115	2635923, 2635506	65.63623, 40.30788	3.75477, 3.95398	2115, 1452	67.91374, 42.73679	55.3253	67.9137	2637025	2639816	+	upstream	-2215	101	Afu4g10120	#N/A	Transcriptional regulator of extracellular proteolytic activities; nonessential for virulence in a mouse model; transcript up-regulated in conidia exposed to neutrophils	Verified		0.32151	0.749839	0.0153982				AFUA_5G15060	2958	1.76911	2.56922	2.70382
"13_Af293_001_peak_2033", "46_Af293_001_peak_1317", "46_Af293_001_peak_1318"	1325816	1326764	949	1326076, 1326083, 1326520	79.62085, 54.59871, 24.04937	4.40237, 4.64798, 3.23896	949, 370, 244	82.21292, 57.20491, 26.2303	55.216	82.2129	1323168	1325383	-	upstream	-433	433	Afu8g05620	#N/A	Ortholog(s) have enzyme activator activity and role in barrier septum assembly, cellular protein localization, fungal-type cell wall chitin biosynthetic process, regulation of fungal-type cell wall beta-glucan biosynthetic process	Uncharacterized		-0.355152	-0.150245	-0.014987				AFUA_3G11070	1969	1.76855	0.950575	-0.311701
"13_Af293_001_peak_822", "46_Af293_001_peak_562", "46_Af293_001_peak_563", "46_Af293_001_peak_564"	1660067	1662911	2845	1660873, 1660884, 1661684, 1662209	83.48756, 97.60949, 10.19563, 19.24689	4.55264, 6.34441, 2.41906, 3.02642	2845, 1012, 204, 282	86.1953, 100.77584, 12.07747, 21.34052	55.0973	100.776	1664818	1666689	+	upstream	-4751	1907	Afu3g06710	#N/A	Ortholog of <i>A. nidulans FGSC A4</i> : AN4784, <i>A. oryzae RIB40</i> : AO090020000326, <i>Aspergillus wentii</i> : Aspwe1_0173594, <i>Aspergillus sydowii</i> : Aspsy1_0056625 and <i>Aspergillus terreus NIH2624</i> : ATET_08749	Uncharacterized		0.493405	0.499752	0.640008				AFUA_3G01200	1245	1.7535	2.82471	3.43058
"13_Af293_001_peak_1341", "46_Af293_001_peak_883"	810600	811411	812	810912, 810941	69.0638, 36.35107	3.87081, 3.8026	812, 356	71.40456, 38.72354	55.0641	71.4046	814229	819740	+	upstream	-3629	2818	Afu5g03030	#N/A	Has domain(s) with predicted DNA binding, RNA polymerase II transcription factor activity, sequence-specific DNA binding, zinc ion binding activity and role in regulation of transcription, DNA-templated, transcription, DNA-templated	Uncharacterized		0.214582	0.966475	0.141494				AFUA_5G01330	2043	1.7422	1.74176	1.21653
"13_Af293_001_peak_1440", "46_Af293_001_peak_941"	2085154	2085673	520	2085451, 2085456	63.25474, 42.00332	3.75397, 3.95975	520, 337	65.4921, 44.45495	54.9735	65.4921	2079366	2083618	-	upstream	-1536	1536	Afu5g08220	#N/A	Ortholog of <i>A. nidulans FGSC A4</i> : AN7714, <i>A. niger CBS 513.88</i> : An03g04430, <i>A. oryzae RIB40</i> : AO090701000741, <i>Aspergillus wentii</i> : Aspwe1_0100095 and <i>Aspergillus sydowii</i> : Aspsy1_0046256	Uncharacterized		-1.09223	-1.74544	-0.614749				AFUA_5G14810	1686	1.7406	0.564926	-2.98874
"13_Af293_001_peak_1722", "46_Af293_001_peak_1130"	1772013	1772504	492	1772222, 1772221	63.6271, 41.36818	3.84986, 4.01773	492, 328	65.87113, 43.81146	54.8413	65.8711	1773673	1775224	+	upstream	-1660	1169	Afu6g07770		Putative alanine aminotransferase	Uncharacterized		0.535024	-0.011004	0.231967				AFUA_5G03800	1324	1.73707	1.17311	2.42021
"13_Af293_001_peak_1588", "46_Af293_001_peak_1034"	316490	316930	441	316681, 316688	64.37669, 39.7252	3.69716, 3.84453	441, 297	66.6334, 42.14574	54.3896	66.6334	313051	315204	-	upstream	-1286	1286	Afu6g02010	#N/A	Secreted protein of unknown function	Uncharacterized		1.04961	0.399101	0.182839				AFUA_8G05985	418	1.72753	1.31953	-2.4771
"13_Af293_001_peak_322", "46_Af293_001_peak_228"	4658013	4659420	1408	4658926, 4658866	69.99191, 33.66206	4.01695, 3.76984	1408, 446	72.35104, 35.99558	54.1733	72.351	4660827	4663781	+	upstream	-2814	1407	Afu1g17070	#N/A	Ortholog(s) have fungal-type vacuole localization	Uncharacterized		0.120117	0.846996	1.0458				AFUA_5G13750	1077	1.72625	0.375121	-1.41812
"13_Af293_001_peak_1461", "46_Af293_001_peak_959"	2317691	2318564	874	2318343, 2318341	62.48396, 41.18056	3.76006, 4.04763	874, 332	64.70911, 43.62122	54.1652	64.7091	2321597	2324512	+	upstream	-3906	3033	Afu5g09020	#N/A	Putative WSC domain protein; putative ortholog of the S. cerevisiae cell surface sensor Wsc3p	Verified		-0.258803	0.0463239	0.149581				AFUA_3G02785	1019	1.72371	0.392914	-2.49767
"13_Af293_001_peak_847", "46_Af293_001_peak_578", "46_Af293_001_peak_579", "46_Af293_001_peak_580"	2042869	2044833	1965	2044112, 2043246, 2043699, 2044114	79.95731, 29.39089, 13.11409, 83.24316	4.27496, 3.44153, 2.53104, 5.66539	1965, 430, 217, 808	82.55756, 31.65834, 15.07545, 86.21703	53.8771	86.217	2045437	2048176	+	upstream	-2568	604	Afu3g08010	pxa1	C2H2 transcription factor; transcript induced by exposure to human airway epithelial cells	Uncharacterized		-0.894201	-0.895824	-0.682183				AFUA_7G06450	723	1.71712	0.433893	-0.189417
"13_Af293_001_peak_78", "46_Af293_001_peak_56"	1588148	1589799	1652	1588940, 1588940	68.85168, 34.16053	3.94418, 3.76886	1652, 600	71.18826, 36.50156	53.8449	71.1883	1585735	1587966	-	upstream	-182	182	Afu1g05550		Has domain(s) with predicted DNA binding activity	Uncharacterized		1.01389	1.02177	1.05162				AFUA_4G14160	783	1.71527	0.34164	-0.0882361
"13_Af293_001_peak_217", "46_Af293_001_peak_164"	3520357	3521143	787	3520815, 3520820	64.51714, 38.13738	3.85931, 3.90784	787, 287	66.77614, 40.53527	53.6557	66.7761	3522985	3531985	+	upstream	-2628	1842	Afu1g13250	#N/A	Putative phospholipase C; calcium induced	Uncharacterized		-0.216493	0.413447	0.667492				AFUA_3G12190	615	1.70935	0.556731	-2.01842
"13_Af293_001_peak_431", "46_Af293_001_peak_304", "46_Af293_001_peak_305", "46_Af293_001_peak_306"	1148286	1150727	2442	1150318, 1148732, 1149685, 1150354	85.99389, 28.99021, 35.95783, 53.44758	4.58251, 3.5065, 3.81295, 4.60729	2442, 521, 314, 592	88.78846, 31.25121, 38.32512, 56.03976	53.6011	88.7885	1151808	1155779	+	upstream	-3522	1081	Afu2g04170		Ortholog(s) have cytosol localization	Uncharacterized		-0.304987	-0.269748	-0.101552				AFUA_5G06240	1165	1.68791	1.19762	-3.7445
"13_Af293_001_peak_1205", "46_Af293_001_peak_790", "46_Af293_001_peak_791"	2945112	2945831	720	2945608, 2945229, 2945631	70.1595, 12.82469, 70.14536	3.98403, 2.51581, 5.16379	720, 183, 301	72.52243, 14.77724, 72.94315	53.4143	72.9432	2946536	2947803	+	upstream	-1424	705	Afu4g11260	#N/A	Ortholog(s) have cytosol, nucleus localization	Uncharacterized		0.128314	0.223155	0.358509				AFUA_6G10080	531	1.68725	1.25849	-0.685208
"13_Af293_001_peak_1249", "46_Af293_001_peak_823", "46_Af293_001_peak_824"	3273413	3275254	1842	3273699, 3273734, 3274341	84.98696, 50.95078, 16.6474	4.5722, 4.40946, 2.72663	1842, 439, 454	87.74683, 53.51371, 18.68866	53.3164	87.7468	3276090	3276899	+	upstream	-2677	836	Afu4g12470	#N/A	Transcriptional activator of the cross-pathway control system of amino acid biosynthesis; 5' leader sequence encodes 2 micro ORFs (alpha and beta); contributes to pathogenicity in a mouse model of infection	Uncharacterized		-0.0848908	-0.360527	-0.168564				AFUA_5G15050	1042	1.67308	2.15219	2.39221
"13_Af293_001_peak_245", "46_Af293_001_peak_182"	3743597	3745088	1492	3744438, 3744514	75.81535, 25.02538	4.31698, 3.28973	1492, 1208	78.30759, 27.22308	52.7653	78.3076	3745198	3745506	+	upstream	-1601	110	Afu1g14000	#N/A	Ortholog of <i>Aspergillus fumigatus A1163</i> : AFUB_013490	Uncharacterized		0.460112	-0.292626	0.464868				AFUA_5G03790	2075	1.67234	1.59693	2.58399
"13_Af293_001_peak_913", "46_Af293_001_peak_622"	2990051	2990560	510	2990357, 2990353	66.93468, 33.80241	4.06705, 3.71613	510, 327	69.23452, 36.13791	52.6862	69.2345	2990626	2992029	+	upstream	-575	66	Afu3g11400	#N/A	Aspartic acid endopeptidase; conidia-enriched protein; conidial surface associated; predicted signal secretion sequence; hypoxia induced protein; transcript up-regulated in conidia exposed to neutrophils and by growth on BSA	Verified		-0.70833	-0.840364	-0.562349				AFUA_6G03400	387	1.66521	0.941875	0.649028
"13_Af293_001_peak_1167", "46_Af293_001_peak_772"	2647773	2648985	1213	2647939, 2647934	53.06, 47.46434	3.275, 4.05997	1213, 307	55.14286, 49.98534	52.5641	55.1429	2644070	2647655	-	upstream	-118	118	Afu4g10150	#N/A	Ortholog(s) have alpha-1,4-glucosidase activity, glucosyltransferase activity, maltose alpha-glucosidase activity, starch alpha-glucosidase activity	Uncharacterized		0.0133717	0.192954	-0.170362				AFUA_2G09220	1794	1.6518	1.12429	0.919106
"13_Af293_001_peak_1469", "46_Af293_001_peak_966"	2378738	2379228	491	2378942, 2378960	63.06099, 36.5505	3.80485, 3.69594	491, 349	65.29548, 38.92581	52.1106	65.2955	2379289	2380850	+	upstream	-551	61	Afu5g09240	#N/A	Cu/Zn superoxide dismutase; recognized by sera from aspergillosis patients; highly expressed in conidia; transcript induced by copper starvation, menadione, gliotoxin and growth at high temperature; protein induced by hydrogen peroxide	Verified		-0.146334	-0.516801	-0.396331				AFUA_1G03610	978	1.64656	1.41878	1.22574
"13_Af293_001_peak_1754", "46_Af293_001_peak_1148"	2484803	2485527	725	2485301, 2485328	65.69887, 33.25266	4.02826, 3.75612	725, 573	67.97725, 35.58026	51.7788	67.9772	2484229	2484759	-	upstream	-44	44	Afu6g10080		Transcript up-regulated in conidia exposed to neutrophils	Uncharacterized		1.68725	1.25849	-0.685208				AFUA_5G14860	681	1.64134	1.86582	2.25437
"13_Af293_001_peak_37", "46_Af293_001_peak_27"	1054510	1055978	1469	1055055, 1055055	64.93372, 32.50813	3.77471, 3.5862	1469, 296	67.19962, 34.82457	51.0121	67.1996	1056979	1057731	+	upstream	-2469	1001	Afu1g03630		Putative glycosylphosphatidylinositol (GPI)-linked protein	Uncharacterized		-0.18578	-0.276396	-0.446659				AFUA_4G03660	1307	1.63683	1.30154	-0.939561
"13_Af293_001_peak_747", "46_Af293_001_peak_514"	347365	347804	440	347596, 347611	49.828, 47.44338	3.13285, 4.09929	440, 260	51.86323, 49.96412	50.9137	51.8632	348053	352621	+	upstream	-688	249	Afu3g01400	#N/A	Ortholog(s) have role in drug transmembrane transport	Uncharacterized		-0.290312	0.201186	0.702934				AFUA_7G00270	1643	1.63511	-0.0471528	-0.0502113
"13_Af293_001_peak_1334", "46_Af293_001_peak_879"	776050	777247	1198	776286, 776282	66.80235, 30.02422	4.18128, 3.57793	1198, 721	69.10003, 32.30189	50.701	69.1	773874	774997	-	upstream	-1053	1053	Afu5g02920	#N/A	Ortholog(s) have NAD+ binding, sequence-specific DNA binding activity, role in nitrogen catabolite repression of transcription from RNA polymerase II promoter, regulation of nitrate assimilation and nucleus localization	Uncharacterized		0.945354	0.962548	1.03079				AFUA_8G01690	478	1.63316	1.00924	1.5411
"46_Af293_001_peak_296", "13_Af293_001_peak_416"	1056562	1056920	359	1056778, 1056785	50.25392, 46.59542	4.45174, 3.24007	352, 335	52.80827, 48.58464	50.6965	52.8083	1060401	1063981	+	upstream	-3839	3481	Afu2g03930		Ortholog(s) have mitotic spindle, nucleus localization	Uncharacterized		0.454451	0.454762	0.48434				AFUA_5G13740	1166	1.63277	0.575778	-1.72006
"13_Af293_001_peak_311", "46_Af293_001_peak_222"	4463744	4464319	576	4464134, 4464147	59.39919, 37.14395	3.58835, 3.78336	576, 464	61.57684, 39.52752	50.5522	61.5768	4464370	4467214	+	upstream	-626	51	Afu1g16460		Ortholog(s) have role in asexual sporulation, sexual sporulation resulting in formation of a cellular spore	Uncharacterized		-0.170865	0.396754	0.734469				AFUA_1G12240	2128	1.63083	0.00923116	1.89872
"13_Af293_001_peak_1217", "46_Af293_001_peak_804"	3022647	3023496	850	3022903, 3023118	68.78934, 27.60431	3.97583, 3.40365	850, 684	71.12479, 29.84344	50.4841	71.1248	3019417	3021834	-	upstream	-813	813	Afu4g11480	#N/A	Ortholog(s) have role in cellular potassium ion homeostasis	Uncharacterized		-0.0269662	0.279425	0.0836531				AFUA_1G07480	1384	1.62821	1.01464	0.217277
"13_Af293_001_peak_805", "46_Af293_001_peak_549"	1405567	1405969	403	1405718, 1405696	81.09184, 15.18283	5.02549, 2.7396	403, 203	83.72377, 17.1932	50.4585	83.7238	1401904	1403996	-	upstream	-1571	1571	Afu3g05740	#N/A	Aldose 1-epimerase	Uncharacterized		0.771858	1.7116	1.23503				AFUA_7G02500	2153	1.62	0.815209	2.28402
"13_Af293_001_peak_1385", "46_Af293_001_peak_911", "46_Af293_001_peak_912"	1400454	1404149	3696	1402255, 1401611, 1402246	83.8047, 20.29639, 39.04874	4.60729, 3.01879, 3.96162	3696, 1268, 361	86.52389, 22.40978, 41.46005	50.1312	86.5239	1397577	1400328	-	upstream	-126	126	Afu5g05960	#N/A	Putative serine/threonine protein kinase	Uncharacterized		0.116445	-0.0581709	0.674034				AFUA_2G01250	2117	1.59869	1.91634	1.51895
"13_Af293_001_peak_1170", "46_Af293_001_peak_774"	2663895	2664668	774	2664123, 2664136	62.95311, 32.72038	3.83368, 3.6039	774, 567	65.18575, 35.04002	50.1129	65.1857	2665019	2670979	+	upstream	-1124	351	Afu4g10210	#N/A	Ortholog(s) have phospholipid-translocating ATPase activity and role in intracellular protein transport, phospholipid translocation, response to pheromone involved in conjugation with cellular fusion	Uncharacterized		-0.805894	-0.203884	-0.879778				AFUA_1G17430	2309	1.59646	0.441823	-0.989329
"13_Af293_001_peak_1627", "46_Af293_001_peak_1062"	535589	536084	496	535831, 535845	70.44449, 24.99218	4.03296, 3.28672	496, 401	72.81352, 27.18939	50.0015	72.8135	536693	538366	+	upstream	-1104	609	Afu6g02690	#N/A	Transcription factor involved in regulation of morphogenesis, gliotoxin production and virulence	Verified		0.608817	0.754271	0.864666				AFUA_7G04930	1412	1.59483	-1.02722	-3.43627
"13_Af293_001_peak_1018", "46_Af293_001_peak_681"	877345	877806	462	877613, 877573	54.89481, 39.20398	3.57582, 3.82419	462, 308	57.00557, 41.61733	49.3115	57.0056	877985	879595	+	upstream	-640	179	Afu4g03120		Ortholog(s) have L-lactate dehydrogenase (cytochrome) activity, role in lactate metabolic process and glyoxysome, mitochondrial intermembrane space localization	Uncharacterized		0.0854619	1.58763	-0.0671454				AFUA_3G03580	1527	1.55906	0.85018	-1.29884
"13_Af293_001_peak_315", "46_Af293_001_peak_224"	4502331	4503032	702	4502580, 4502596	68.07064, 25.75811	3.92369, 3.29811	702, 415	70.39213, 27.96822	49.1802	70.3921	4503889	4507433	+	upstream	-1558	857	Afu1g16590	#N/A	Putative C2H2 transcription factor; mutants fail to produce conidia or ergot alkaloids; transcript downregulated in response to voriconazole and hypoxia	Verified		0.0174447	1.11501	1.72753				AFUA_6G02220	2035	1.54791	2.12083	0.165875
"13_Af293_001_peak_891", "46_Af293_001_peak_608"	2741118	2741471	354	2741294, 2741306	50.59473, 42.84089	3.43335, 4.06937	354, 290	52.64099, 45.30375	48.9724	52.641	2742124	2744940	+	upstream	-1006	653	Afu3g10610		Ortholog of <i>A. nidulans FGSC A4</i> : AN4929, <i>A. niger CBS 513.88</i> : An02g06220, <i>A. oryzae RIB40</i> : AO090003000605, <i>Aspergillus wentii</i> : Aspwe1_0104935 and <i>Aspergillus sydowii</i> : Aspsy1_0147876	Uncharacterized		-0.278509	-0.447104	-0.494804				AFUA_1G17630	2091	1.54645	1.09535	0.15172
"13_Af293_001_peak_108", "46_Af293_001_peak_78", "46_Af293_001_peak_79", "46_Af293_001_peak_80"	1973104	1976300	3197	1973559, 1973589, 1974544, 1976072	68.66705, 45.97872, 13.67677, 57.34672	4.01141, 4.25287, 2.57292, 4.71066	3197, 1149, 176, 315	71.00001, 48.48188, 15.65284, 59.98613	48.7802	71	1968533	1972225	-	upstream	-879	879	Afu1g06920		Ortholog(s) have role in conidiophore development, hyphal growth	Uncharacterized		-0.234159	0.29539	-0.250914				AFUA_3G15050	1907	1.54599	0.475124	-1.62589
"13_Af293_001_peak_1301", "46_Af293_001_peak_858"	168670	169256	587	169056, 169061	52.61783, 40.42876	3.23998, 3.7993	587, 454	54.69389, 42.85938	48.7766	54.6939	167534	168580	-	upstream	-90	90	Afu5g00590	#N/A	Ortholog of <i>A. niger CBS 513.88</i> : An15g07140, An13g01800, <i>Neosartorya fischeri NRRL 181</i> : NFIA_023890, NFIA_041900 and <i>Aspergillus wentii</i> : Aspwe1_0039567, Aspwe1_0040764, Aspwe1_0044902	Uncharacterized		1.01414	2.35095	2.18516				AFUA_5G14845	362	1.54459	1.1401	-0.900108
"13_Af293_001_peak_1131", "46_Af293_001_peak_749"	2357433	2357861	429	2357675, 2357610	55.32743, 37.59841	3.41995, 3.71921	429, 328	57.44495, 39.98847	48.7167	57.4449	2354515	2357245	-	upstream	-188	188	Afu4g09060	#N/A	Putative phosphatidate cytidylyltransferase	Uncharacterized		-0.00430854	-0.382314	-0.707113				AFUA_1G00110	1012	1.54129	1.37986	-0.438777
"13_Af293_001_peak_766", "46_Af293_001_peak_527"	865991	866455	465	866252, 866283	61.09729, 31.77805	3.60206, 3.50663	465, 277	63.30069, 34.08366	48.6922	63.3007	864234	865759	-	upstream	-232	232	Afu3g03230	#N/A	Has domain(s) with predicted sequence-specific DNA binding, transcription factor activity, sequence-specific DNA binding activity and role in regulation of transcription, DNA-templated	Uncharacterized		-0.442265	-0.330814	0.320835				AFUA_4G00540	2094	1.54129	0.379857	-0.95335
"13_Af293_001_peak_1458", "46_Af293_001_peak_955"	2287952	2288278	327	2288116, 2288129	48.61959, 44.2049	3.16501, 3.77596	327, 297	50.63749, 46.68568	48.6616	50.6375	2284725	2286885	-	upstream	-1067	1067	Afu5g08900	#N/A	Putative d-arabitinol dehydrogenase	Uncharacterized		-1.07646	-1.14916	-0.17992				AFUA_6G09730	1572	1.53216	3.11152	-2.56515
"13_Af293_001_peak_528", "46_Af293_001_peak_379"	2431009	2431953	945	2431380, 2431493	75.73674, 17.02406	4.25203, 2.80847	945, 435	78.22723, 19.07323	48.6502	78.2272	2428940	2430423	-	upstream	-586	586	Afu2g09500		Has domain(s) with predicted role in response to stress	Uncharacterized		-0.370188	-1.09075	-1.39224				AFUA_3G07310	840	1.52263	1.94252	-0.845312
"13_Af293_001_peak_1696", "46_Af293_001_peak_1109"	1456415	1456806	392	1456608, 1456602	48.98763, 43.40512	3.25682, 4.00496	392, 281	51.01075, 45.8755	48.4431	51.0108	1457357	1458315	+	upstream	-942	551	Afu6g06690	#N/A	Ortholog of <i>A. nidulans FGSC A4</i> : AN5762, <i>A. niger CBS 513.88</i> : An18g06360, <i>A. oryzae RIB40</i> : AO090003000045, <i>Aspergillus wentii</i> : Aspwe1_0170251 and <i>Aspergillus sydowii</i> : Aspsy1_0088255	Uncharacterized		0.263664	0.060092	0.399369				AFUA_3G03860	882	1.52023	0.675313	1.98525
"13_Af293_001_peak_106", "46_Af293_001_peak_76"	1912066	1912485	420	1912297, 1912324	51.8777, 39.99154	3.39331, 3.92844	420, 347	53.94326, 42.41571	48.1795	53.9433	1908480	1911393	-	upstream	-673	673	Afu1g06670		Transcript up-regulated in conidia exposed to neutrophils	Uncharacterized		-1.51338	-1.25047	-2.55669				AFUA_3G07010	673	1.51796	0.469939	-0.394637
"13_Af293_001_peak_470", "46_Af293_001_peak_343"	1640129	1640861	733	1640433, 1640398	55.22201, 36.48491	3.50436, 3.77136	733, 384	57.33777, 38.85927	48.0985	57.3378	1636448	1638778	-	upstream	-1351	1351	Afu2g05830	#N/A	Putative transcription factor involved in regulation of gluconeogenesis and acquisition of iron; required for virulence	Verified		0.0718816	0.127155	0.323041				AFUA_8G00190	1955	1.51411	1.90417	1.79678
"13_Af293_001_peak_594", "46_Af293_001_peak_415"	3053425	3053836	412	3053609:3053610	56.16418, 34.65833	3.64463, 3.81232	412, 352	58.29458, 37.00661	47.6506	58.2946	3056158	3060491	+	upstream	-2733	2322	Afu2g11840		Transcriptional corepressor; ortholog of <i>A. nidulans</i> ssnF; calcium induced; mutation causes increased azole sensitivity	Verified		-0.183719	0.539034	0.136399				AFUA_4G01290	866	1.5129	1.02066	1.76295
"13_Af293_001_peak_1189", "46_Af293_001_peak_782"	2729118	2729521	404	2729297, 2729289	55.62208, 34.78895	3.65591, 3.75729	404, 239	57.74417, 37.13912	47.4416	57.7442	2722029	2728092	-	upstream	-1026	1026	Afu4g10400	#N/A	Ortholog of <i>A. nidulans FGSC A4</i> : AN1995, <i>A. niger CBS 513.88</i> : An04g06400, <i>A. oryzae RIB40</i> : AO090003001177, <i>Aspergillus wentii</i> : Aspwe1_0022851 and <i>Aspergillus sydowii</i> : Aspsy1_0053931	Uncharacterized		-0.59556	0.204803	-0.203793				AFUA_4G07280	1914	1.51061	0.425792	0.423977
"13_Af293_001_peak_2026", "46_Af293_001_peak_1312", "46_Af293_001_peak_1313"	1273639	1275621	1983	1274928, 1274197, 1274910	70.88461, 14.75815, 49.67299	4.04296, 2.65033, 4.38091	1983, 812, 380	73.26423, 16.75926, 52.22017	47.4146	73.2642	1273259	1273576	-	upstream	-63	63	Afu8g05470	#N/A	Ortholog of <i>Aspergillus fumigatus A1163</i> : AFUB_082079	Uncharacterized		-0.3548	-0.923521	-0.440158				AFUA_6G09570	1155	1.50958	-0.909649	-0.59078
"13_Af293_001_peak_573", "46_Af293_001_peak_401"	2865950	2866524	575	2866320, 2866333	57.45174, 32.56664	3.6232, 3.57129	575, 436	59.6003, 34.88409	47.2422	59.6003	2871720	2874290	+	upstream	-5770	5196	Afu2g11180	#N/A	Developmental regulator; required for normal conidiophore development; calcium induced	Uncharacterized		-0.340675	0.330147	0.117593				AFUA_6G14010	736	1.50958	0.505388	0.911721
"13_Af293_001_peak_1991", "46_Af293_001_peak_1294"	876381	877195	815	876899, 876924	60.34661, 29.45164	3.77185, 3.61327	815, 441	62.53831, 31.72006	47.1292	62.5383	870153	873284	-	upstream	-3097	3097	Afu8g04050	#N/A	Putative DNA binding transcription factor; predicted gene pair with AFUA_1G00580	Uncharacterized		0.461694	0.53459	0.957606				AFUA_8G07290	368	1.50958	-4.57175	-4.57175
"13_Af293_001_peak_915", "46_Af293_001_peak_623"	3049241	3050963	1723	3049476, 3049439	69.86475, 19.20855	4.27147, 2.98594	1723, 782	72.22142, 21.30156	46.7615	72.2214	3051704	3053381	+	upstream	-2463	741	Afu3g11610		Non-histone chromosomal protein; reacts with rabbit immunosera exposed to A. fumigatus conidia	Uncharacterized		0.375213	0.596919	0.428871				AFUA_1G17040	1044	1.50681	1.14417	0.165645
"13_Af293_001_peak_1665", "46_Af293_001_peak_1089"	1034528	1035236	709	1034824, 1034847	59.5784, 29.14073	3.76764, 3.47897	709, 395	61.75885, 31.40416	46.5815	61.7589	1020996	1029671	-	upstream	-4857	4857	Afu6g04490	#N/A	Putative cAMP-independent regulatory protein; transcript up-regulated in conidia exposed to neutrophils	Uncharacterized		-0.254189	0.555596	0.0524529				AFUA_4G14000	1971	1.50474	1.75278	1.36048
"13_Af293_001_peak_1229", "46_Af293_001_peak_809"	3092586	3093171	586	3092873, 3092823	53.51503, 35.14043	3.30459, 3.56792	586, 433	55.60474, 37.49571	46.5502	55.6047	3090305	3092368	-	upstream	-218	218	Afu4g11700	#N/A	Ortholog of <i>A. nidulans FGSC A4</i> : AN5568, <i>A. niger CBS 513.88</i> : An04g04540, <i>A. oryzae RIB40</i> : AO090003001049, <i>Aspergillus wentii</i> : Aspwe1_0033982 and <i>Aspergillus sydowii</i> : Aspsy1_0879955	Uncharacterized		-0.0989583	0.543768	-0.933408				AFUA_5G09970	1878	1.5042	1.17043	-2.26945
"13_Af293_001_peak_874", "46_Af293_001_peak_599", "46_Af293_001_peak_600"	2578928	2581540	2613	2580600, 2580620, 2581372	72.38226, 43.39013, 16.12517	4.02078, 4.04666, 2.69279	2613, 516, 287	74.79457, 45.86033, 18.15566	46.2702	74.7946	2581826	2584907	+	upstream	-2898	286	Afu3g10040	#N/A	Has domain(s) with predicted protein kinase binding activity and role in regulation of cyclin-dependent protein serine/threonine kinase activity	Uncharacterized		-0.331591	-0.708867	-0.253527				AFUA_5G09900	959	1.49698	-0.625856	1.24321
"13_Af293_001_peak_825", "46_Af293_001_peak_565"	1706214	1706579	366	1706395, 1706382	62.55585, 25.25114	3.81955, 3.2909	366, 244	64.78195, 27.45271	46.1173	64.7819	1706665	1710314	+	upstream	-451	86	Afu3g06850	#N/A	Has domain(s) with predicted guanyl-nucleotide exchange factor activity, role in small GTPase mediated signal transduction and intracellular localization	Uncharacterized		-1.18904	0.669635	-0.630173				AFUA_4G04190	1071	1.46662	0.36186	1.46112
"13_Af293_001_peak_1704", "46_Af293_001_peak_1114", "46_Af293_001_peak_1115", "46_Af293_001_peak_1116", "46_Af293_001_peak_1117", "46_Af293_001_peak_1118"	1505340	1509842	4503	1507998, 1505565, 1507013, 1508009, 1508940, 1509575	94.38326, 11.00083, 36.49277, 76.23362, 7.22659, 35.55463	5.09577, 2.51167, 4.07669, 5.97308, 2.18906, 3.82272	4503, 218, 796, 1032, 183, 391	97.47617, 12.90512, 38.86719, 79.11582, 9.0201, 37.91611	45.8834	97.4762	1501464	1503107	-	upstream	-2233	2233	Afu6g06860	#N/A	G-protein signal regulator with an RGS domain	Uncharacterized		-0.34998	0.0642454	-0.557685				AFUA_8G00230	876	1.46307	1.3589	3.37736
"13_Af293_001_peak_1815", "46_Af293_001_peak_1187"	3590504	3591433	930	3591138, 3591095	56.53988, 29.58602	3.71535, 3.51806	930, 767	58.67535, 31.85666	45.266	58.6754	3588655	3589566	-	upstream	-938	938	Afu6g14070	#N/A	Ortholog of <i>Aspergillus fumigatus A1163</i> : AFUB_000670	Uncharacterized		-0.567662	-0.570052	0.1773				AFUA_5G00610	1623	1.46031	0.65053	1.9111
"13_Af293_001_peak_1999", "46_Af293_001_peak_1299"	907401	907802	402	907569, 907601	50.36275, 35.48055	3.61855, 4.00765	402, 312	52.40605, 37.84092	45.1235	52.4061	901500	904290	-	upstream	-3111	3111	Afu8g04130	#N/A	Putative C6 transcription factor with a predicted role in beta oxidation of fatty acids; transcript up-regulated in conidia exposed to neutrophils	Uncharacterized		-0.292429	0.683103	0.910736				AFUA_2G04550	1644	1.45393	0.871204	0.00712187
"13_Af293_001_peak_1256", "46_Af293_001_peak_828"	3382736	3383144	409	3382926, 3382930	55.02749, 30.38737	3.54579, 3.48721	409, 299	57.14051, 32.67076	44.9056	57.1405	3378186	3381683	-	upstream	-1053	1053	Afu4g12910	#N/A	Ortholog(s) have ubiquitin-specific protease activity and role in carbon catabolite repression of transcription, cellular protein localization, endocytosis, protein deubiquitination	Uncharacterized		-0.310154	0.841659	-0.205062				AFUA_5G00440	875	1.45069	-0.231577	-4.38733
"13_Af293_001_peak_226", "46_Af293_001_peak_172"	3565557	3566945	1389	3565773, 3565840	67.52224, 17.69146	4.17193, 2.87313	1389, 517	69.83255, 19.75417	44.7934	69.8325	3567282	3568533	+	upstream	-1725	337	Afu1g13410	#N/A	Ortholog of <i>Neosartorya fischeri NRRL 181</i> : NFIA_012090, <i>Aspergillus fumigatus A1163</i> : AFUB_012900 and <i>Aspergillus clavatus NRRL 1</i> : ACLA_022010	Uncharacterized		0.195493	-0.635592	-0.0794423				AFUA_5G12700	507	1.45069	-0.231577	-4.95223
"13_Af293_001_peak_507", "46_Af293_001_peak_359", "46_Af293_001_peak_360", "46_Af293_001_peak_361", "46_Af293_001_peak_362", "46_Af293_001_peak_363", "46_Af293_001_peak_364", "46_Af293_001_peak_365"	2017247	2025873	8627	2020976, 2019205, 2019697, 2020205, 2020966, 2021874, 2023656, 2024653	100.18147, 22.80645, 15.60788, 10.35439, 100.69834, 34.21589, 12.01086, 42.67933	5.42073, 3.32373, 2.87308, 2.4226, 6.84051, 3.99152, 2.53192, 4.14857	8627, 382, 433, 184, 402, 1648, 288, 849	103.55968, 24.96513, 17.62744, 12.24082, 103.90498, 36.55789, 13.94226, 45.14003	44.7423	103.905	2011212	2016118	-	upstream	-1129	1129	Afu2g07900	#N/A	Putative APSES domain transcription factor; regulated by phoB; expression positively correlates with developmental competence in submerged culture; mutants are delayed in developmental competence	Verified		0.140439	0.993777	0.695024				AFUA_8G02300	1466	1.45069	-0.231577	-0.327745
"13_Af293_001_peak_359", "46_Af293_001_peak_251"	549437	551109	1673	549634, 549624	56.43861, 28.503	3.61051, 3.42344	1673, 315	58.57243, 30.75622	44.6643	58.5724	546487	548833	-	upstream	-604	604	Afu2g02180		Ortholog(s) have cytosol, nucleus localization	Uncharacterized		-0.453776	-0.279644	-0.585488				AFUA_6G07750	1743	1.45002	0.919566	2.02238
"13_Af293_001_peak_205", "46_Af293_001_peak_152"	3330588	3331067	480	3330903, 3330869	61.06443, 23.88263	3.69179, 3.15072	480, 319	63.26725, 26.06052	44.6639	63.2672	3331407	3333764	+	upstream	-819	340	Afu1g12610	#N/A	Hsp70 chaperone; conidia-enriched protein; induction in response to hydrogen peroxide Yap1-dependent	Uncharacterized		0.108215	-0.171785	-0.0708699				AFUA_2G00440	787	1.44858	1.01369	-3.48928
"13_Af293_001_peak_67", "46_Af293_001_peak_53"	1479111	1479807	697	1479608, 1479595	46.93391, 37.52079	3.19441, 3.81385	697, 302	48.928, 39.90956	44.4188	48.928	1480273	1481656	+	upstream	-1162	466	Afu1g05170		Has domain(s) with predicted role in transmembrane transport and integral component of membrane localization	Uncharacterized		-0.069475	-0.586438	-0.372775				AFUA_5G14740	1162	1.44425	-0.876983	-2.45428
"13_Af293_001_peak_462", "46_Af293_001_peak_331", "46_Af293_001_peak_332", "46_Af293_001_peak_333", "46_Af293_001_peak_334", "46_Af293_001_peak_335", "46_Af293_001_peak_336"	1594173	1598717	4545	1597246, 1594437, 1595229, 1596244, 1597045, 1597719, 1598489	90.66337, 44.61663, 42.2368, 13.08098, 53.13719, 23.85524, 25.91391	4.93657, 4.41778, 4.33999, 2.63245, 4.95218, 3.45501, 3.31198	4545, 548, 846, 338, 503, 288, 616	93.61026, 47.10281, 44.69172, 15.04148, 55.72581, 26.03254, 28.12648	44.333	93.6103	1591215	1591904	-	upstream	-2269	2269	Afu2g05690		Ortholog of <i>A. nidulans</i> AN7482; calcium induced	Uncharacterized		-0.0997923	-0.0952677	-0.539204				AFUA_8G01390	2160	1.44063	2.70702	2.49101
"13_Af293_001_peak_1744", "46_Af293_001_peak_1142"	2073749	2074083	335	2073922, 2073908	49.59361, 34.62233	3.28165, 3.64059	335, 280	51.62532, 36.97009	44.2977	51.6253	2071674	2073728	-	upstream	-21	21	Afu6g08750	#N/A	Ortholog(s) have role in hyphal growth and cytosol, mitochondrion localization	Uncharacterized		0.672476	1.19513	1.21306				AFUA_6G00260	1209	1.43588	-0.248787	1.40064
"13_Af293_001_peak_1499", "46_Af293_001_peak_983"	2808841	2809550	710	2809221, 2809232	64.89843, 19.25151	3.68583, 2.75756	710, 339	67.16372, 21.34529	44.2545	67.1637	2804856	2806525	-	upstream	-2316	2316	Afu5g10950		Ortholog of <i>A. nidulans FGSC A4</i> : AN0213, <i>A. niger CBS 513.88</i> : An14g02320, <i>A. oryzae RIB40</i> : AO090010000435, <i>Aspergillus wentii</i> : Aspwe1_0440942 and <i>Aspergillus sydowii</i> : Aspsy1_0085799	Uncharacterized		0.317235	-0.212313	0.274661				AFUA_3G14980	1222	1.4143	2.93733	0.650228
"13_Af293_001_peak_1835", "46_Af293_001_peak_1200"	330346	330766	421	330535, 330527	55.54955, 28.46364	3.35091, 3.29214	421, 339	57.67052, 30.71608	44.1933	57.6705	328303	330084	-	upstream	-262	262	Afu7g01260	#N/A	Ortholog of <i>A. nidulans FGSC A4</i> : AN3374, <i>A. niger CBS 513.88</i> : An12g01920, <i>A. oryzae RIB40</i> : AO090010000200, <i>Aspergillus sydowii</i> : Aspsy1_0146393 and <i>Aspergillus terreus NIH2624</i> : ATET_08690	Uncharacterized		0.516088	0.42633	0.633104				AFUA_3G00370	2439	1.40883	2.86751	-0.203514
"13_Af293_001_peak_1550", "46_Af293_001_peak_1012"	3634197	3634710	514	3634451, 3634459	50.27456, 33.60615	3.207, 3.50424	514, 425	52.31639, 35.93869	44.1275	52.3164	3633218	3634121	-	upstream	-76	76	Afu5g13840	#N/A	Ortholog(s) have hydrolase activity, role in glycolytic process, nucleotide catabolic process, penicillin biosynthetic process, sterigmatocystin biosynthetic process and cytosol localization	Uncharacterized		-1.27879	-1.32777	-1.45479				AFUA_3G09480	684	1.39871	1.25808	-1.38829
"13_Af293_001_peak_1523", "46_Af293_001_peak_999"	3152516	3153188	673	3152969, 3152954	36.61577, 46.30222	2.72581, 3.9962	673, 320	38.46987, 48.8093	43.6396	48.8093	3153834	3157066	+	upstream	-1318	646	Afu5g12170	#N/A	Ortholog of <i>A. nidulans FGSC A4</i> : AN0085, <i>A. niger CBS 513.88</i> : An18g02150, <i>A. oryzae RIB40</i> : AO090120000334, <i>Aspergillus wentii</i> : Aspwe1_0026669 and <i>Aspergillus sydowii</i> : Aspsy1_0040526	Uncharacterized		-0.907014	-0.811109	-0.676105				AFUA_8G00160	720	1.38906	1.58209	2.19484
"13_Af293_001_peak_939", "46_Af293_001_peak_636", "46_Af293_001_peak_637"	3320508	3321778	1271	3321388, 3320748, 3321403	65.6143, 25.64132, 32.57298	4.13665, 3.59364, 3.99108	1271, 455, 438	67.89147, 27.84939, 34.89053	43.5438	67.8915	3322033	3323741	+	upstream	-1525	255	Afu3g12540	#N/A	Predicted DDE1 transposon-related ORF	transposable element gene|Uncharacterized		#N/A	#N/A	#N/A				AFUA_8G00620	1389	1.38393	1.45938	3.33837
"46_Af293_001_peak_539", "13_Af293_001_peak_793"	1142086	1142373	288	1142231, 1142230	47.45672, 35.2337	4.16391, 2.74568	265, 269	49.97762, 37.07022	43.5239	49.9776	1139485	1142070	-	upstream	-16	16	Afu3g04010		Has domain(s) with predicted role in transmembrane transport and integral component of membrane localization	Uncharacterized		-1.07092	-0.942781	-0.733055				AFUA_6G01950	3182	1.37359	0.726764	0.328072
"13_Af293_001_peak_1752", "46_Af293_001_peak_1146"	2445119	2445876	758	2445745, 2445758	58.44167, 24.19961	3.65052, 3.21496	758, 239	60.60506, 26.38327	43.4942	60.6051	2442710	2444698	-	upstream	-421	421	Afu6g09930	#N/A	bZIP family transcription factor; required for resistance to oxidative stress; expression repressed by dexamethasone	Verified		-0.111349	0.306709	0.22651				AFUA_6G10660	1523	1.37099	2.06183	1.67341
"13_Af293_001_peak_651", "46_Af293_001_peak_454", "46_Af293_001_peak_455"	3633612	3634833	1222	3633850, 3633857, 3634766	55.10435, 61.31293, 5.95154	3.5863, 4.86348, 2.01965	1196, 293, 175	57.21851, 64.00262, 7.70172	42.9743	64.0026	3635005	3635556	+	upstream	-1393	172	Afu2g13940	#N/A	Ortholog of <i>A. niger CBS 513.88</i> : An02g05100, <i>A. oryzae RIB40</i> : AO090026000178, <i>Neosartorya fischeri NRRL 181</i> : NFIA_089100 and <i>Aspergillus wentii</i> : Aspwe1_0045503	Uncharacterized		-0.93417	-1.60861	-0.4254				AFUA_2G05670	2517	1.3598	1.74669	1.43305
"13_Af293_001_peak_367", "46_Af293_001_peak_255"	627315	628160	846	627892, 627916	55.86373, 25.51196	3.47727, 3.20391	846, 270	57.98923, 27.71799	42.8536	57.9892	628322	630951	+	upstream	-1007	162	Afu2g02470	#N/A	PA domain protein; calcium induced; transcript induced by exposure to human airway epithelial cells	Uncharacterized		-0.61888	-0.266219	-0.0674691				AFUA_1G02310	742	1.3592	1.75101	2.39825
"13_Af293_001_peak_215", "46_Af293_001_peak_163"	3461015	3461483	469	3461225, 3461192	54.33126, 26.4362	3.43899, 3.30128	469, 323	56.43331, 28.65699	42.5451	56.4333	3459890	3460751	-	upstream	-264	264	Afu1g13050	och4	Has domain(s) with predicted nucleic acid binding activity	Uncharacterized		-0.765411	-1.33491	-0.469552				AFUA_7G06440	1308	1.35549	0.937306	0.418558
"13_Af293_001_peak_1912", "46_Af293_001_peak_1243"	1309045	1309357	313	1309223, 1309237	38.04305, 42.38816	2.98708, 4.0554	311, 274	39.91604, 44.84489	42.3805	44.8449	1304000	1308149	-	upstream	-896	896	Afu7g05430	#N/A	Ortholog(s) have role in mRNA stabilization, nuclear-transcribed mRNA catabolic process, nonsense-mediated decay and cytosol localization	Uncharacterized		-0.216325	-0.0307585	-0.277129				AFUA_6G14090	1045	1.35537	0.591929	2.29868
"13_Af293_001_peak_1163", "46_Af293_001_peak_768", "46_Af293_001_peak_769"	2625277	2627522	2246	2626318, 2626306, 2627196	74.47372, 24.031, 21.35651	4.48926, 3.38113, 3.17797	2246, 505, 389	76.9342, 26.21146, 23.48918	42.2116	76.9342	2620158	2624283	-	upstream	-994	994	Afu4g10110	#N/A	Putative homeobox transcription factor; calcium induced	Uncharacterized		-0.893446	-0.0188262	-0.533185				AFUA_7G06780	750	1.34602	0.515317	-2.69831
"13_Af293_001_peak_1585", "46_Af293_001_peak_1032"	299098	300104	1007	299281, 299266	53.09877, 26.92152	3.43695, 3.27011	1007, 251	55.18209, 29.15009	42.1661	55.1821	302023	306172	+	upstream	-2925	1919	Afu6g01970	#N/A	Putative GATA-like transcription factor; required for growth on numerous nitrogen sources	Verified		-0.266681	0.565413	0.177895				AFUA_8G02440	1001	1.34124	0.649359	-3.64932
"13_Af293_001_peak_21", "46_Af293_001_peak_17"	877600	878725	1126	877953, 878009	54.6139, 25.35032	3.47532, 3.20762	1126, 372	56.72035, 27.55349	42.1369	56.7204	876704	877527	-	upstream	-73	73	Afu1g03040		Ortholog(s) have role in hyphal growth, response to cold, response to heat, response to oxidative stress, response to salt stress, sporocarp development involved in sexual reproduction	Uncharacterized		-0.313268	-0.629394	0.00312502				AFUA_6G14390	1217	1.32738	0.0656887	1.66613
"13_Af293_001_peak_383", "46_Af293_001_peak_266", "46_Af293_001_peak_267"	775130	777190	2061	776971, 776071, 776994	56.28276, 18.76912, 44.60962	3.55082, 2.71794, 4.14299	2061, 730, 429	58.41454, 20.85346, 47.09571	42.1212	58.4145	773237	774337	-	upstream	-793	793	Afu2g03020	#N/A	Has domain(s) with predicted DNA binding, chromatin binding activity	Uncharacterized		-0.0680262	0.412453	0.155274				AFUA_5G00380	1752	1.32516	2.41228	0.672255
"13_Af293_001_peak_22", "46_Af293_001_peak_18"	929393	930315	923	929810, 929764	46.15553, 33.71078	3.08584, 3.47694	923, 421	48.13859, 36.0449	42.0917	48.1386	931344	932269	+	upstream	-1951	1029	Afu1g03190		Ortholog of <i>Aspergillus fumigatus A1163</i> : AFUB_003629	Uncharacterized		-0.63401	-0.485151	-0.668782				AFUA_5G09980	2043	1.31686	1.58396	-0.511174
"13_Af293_001_peak_1146", "46_Af293_001_peak_761"	2459179	2459679	501	2459409, 2459389	56.63587, 23.19198	3.43326, 3.0738	501, 337	58.77288, 25.35797	42.0654	58.7729	2457595	2459061	-	upstream	-118	118	Afu4g09390	#N/A	Has domain(s) with predicted transferase activity, transferring glycosyl groups activity	Uncharacterized		-0.178911	-0.0471087	0.0358975				AFUA_4G06890	1619	1.31615	1.70642	-3.21489
"13_Af293_001_peak_1706", "46_Af293_001_peak_1120"	1515229	1515988	760	1515544, 1515559	48.49536, 31.1699	3.34408, 3.4572	760, 314	50.51144, 33.46591	41.9887	50.5114	1511030	1514458	-	upstream	-771	771	Afu6g06870	#N/A	Ortholog(s) have ATP binding, magnesium ion binding, protein serine/threonine kinase activity, protein tyrosine kinase activity	Uncharacterized		-0.226317	0.0239514	-0.300847				AFUA_3G12200	2688	1.31576	0.524697	1.0826
"13_Af293_001_peak_576", "46_Af293_001_peak_403"	2870954	2871585	632	2871147, 2871472	47.70326, 31.59406	3.29415, 3.52988	632, 494	49.70852, 33.89658	41.8025	49.7085	2871720	2874290	+	upstream	-766	135	Afu2g11180	#N/A	Developmental regulator; required for normal conidiophore development; calcium induced	Uncharacterized		-0.340675	0.330147	0.117593				AFUA_7G04180	2244	1.30976	1.93333	1.66682
"13_Af293_001_peak_1398", "46_Af293_001_peak_923"	1575865	1576358	494	1576132, 1576168	53.93306, 24.91328	3.5861, 3.18765	494, 343	56.02898, 27.1091	41.569	56.029	1579009	1580949	+	upstream	-3144	2651	Afu5g06470		Has domain(s) with predicted ATP binding, protein kinase activity, protein tyrosine kinase activity and role in protein phosphorylation	Uncharacterized		-0.0967388	-0.409144	-0.423592				AFUA_2G14520	2203	1.30808	0.93709	1.14754
"13_Af293_001_peak_1569", "46_Af293_001_peak_1021"	3869128	3869474	347	3869320, 3869315	59.76274, 19.09959	5.4808, 3.40045	347, 200	61.94598, 21.19015	41.5681	61.946	3870635	3872465	+	upstream	-1507	1161	Afu5g14950	#N/A	Protein of unknown function; predicted gene pair with AFUA_1G16050	Uncharacterized		-0.551433	-0.556289	0.616095				AFUA_8G00200	1114	1.30313	1.67835	1.69353
"13_Af293_001_peak_1639", "46_Af293_001_peak_1070", "46_Af293_001_peak_1071"	640910	642964	2055	642531, 641080, 642540	65.21598, 17.97408, 34.47248	3.77192, 2.81894, 3.70936	2055, 254, 532	67.48653, 20.04235, 36.81811	41.449	67.4865	643251	645407	+	upstream	-2341	287	Afu6g03060	#N/A	Putative major facilitator superfamily (MFS) monosaccharide transporter; transcript up-regulated in conidia exposed to neutrophils	Uncharacterized		-0.265794	-0.503767	-1.26936				AFUA_4G00660	3760	1.30003	-0.136077	-0.717043
"13_Af293_001_peak_908", "46_Af293_001_peak_621"	2969139	2969919	781	2969404, 2969407	49.20242, 29.13564	3.42286, 3.51949	781, 299	51.22858, 31.39896	41.3138	51.2286	2966190	2968166	-	upstream	-973	973	Afu3g11330	#N/A	bZIP-type transcription factor; <I>A. nidulans</I> ortholog atfA has role in response to oxidative stress, response to heat	Uncharacterized		-0.11931	-0.308381	0.20971				AFUA_4G08960	1271	1.29706	0.740601	-0.0733751
"13_Af293_001_peak_1287", "46_Af293_001_peak_851"	3685329	3686290	962	3685766, 3685871	60.71114, 17.27443	3.59932, 2.74015	962, 742	62.90842, 19.32897	41.1187	62.9084	3686411	3687658	+	upstream	-1082	121	Afu4g14090	#N/A	UDP-glucose 4-epimerase, expressed at low levels, not required for galactose metabolism	Uncharacterized		-0.718148	-0.0731884	-0.235363				AFUA_1G17180	1454	1.29591	1.68155	1.93685
"13_Af293_001_peak_1224", "46_Af293_001_peak_806"	3044046	3044719	674	3044421, 3044373	59.55655, 18.39085	3.72697, 2.85748	674, 252	61.73663, 20.4675	41.1021	61.7366	3039213	3042540	-	upstream	-1506	1506	Afu4g11540	#N/A	Putative glycerol kinase; transcript up-regulated in conidia exposed to neutrophils	Uncharacterized		-0.687239	-0.832998	-1.23565				AFUA_6G11880	1481	1.28719	2.26599	1.60187
"13_Af293_001_peak_1542", "46_Af293_001_peak_1008"	3559293	3559863	571	3559614, 3559609	52.56786, 24.91953	3.48054, 3.24227	571, 332	54.64324, 27.11545	40.8793	54.6432	3560271	3562553	+	upstream	-978	408	Afu5g13560		Ortholog of <i>A. nidulans FGSC A4</i> : AN6908, <i>A. niger CBS 513.88</i> : An14g05050, <i>A. oryzae RIB40</i> : AO090113000013, <i>Aspergillus wentii</i> : Aspwe1_0452655 and <i>Aspergillus sydowii</i> : Aspsy1_0589528	Uncharacterized		-0.0938675	-0.023618	-0.127263				AFUA_5G02850	1218	1.28701	1.32128	0.634776
"13_Af293_001_peak_46", "46_Af293_001_peak_36"	1212482	1212961	480	1212741, 1212779	52.63543, 24.67768	3.30207, 3.11694	480, 398	54.71177, 26.86932	40.7905	54.7118	1214091	1216027	+	upstream	-1609	1130	Afu1g04270	vcxA	Putative vacuolar Ca2+/H+ exchanger	Uncharacterized		-0.313117	0.5289	-0.315244				AFUA_3G15330	360	1.28224	0.603742	-0.541154
"13_Af293_001_peak_844", "46_Af293_001_peak_577"	2017173	2017980	808	2017783, 2017759	51.90589, 25.2703	3.25015, 3.1171	808, 253	53.97187, 27.4722	40.722	53.9719	2019460	2020651	+	upstream	-2287	1480	Afu3g07945		Ortholog of <i>A. nidulans FGSC A4</i> : AN10371, <i>A. oryzae RIB40</i> : AO090005001494, <i>Neosartorya fischeri NRRL 181</i> : NFIA_069220, <i>Aspergillus wentii</i> : Aspwe1_0029211 and <i>Aspergillus versicolor</i> : Aspve1_0127963	Uncharacterized		-0.0734655	-0.441133	0.450468				AFUA_6G03470	4105	1.28022	1.86701	0.580832
"13_Af293_001_peak_1462", "46_Af293_001_peak_960"	2320021	2320491	471	2320236, 2320218	50.78331, 25.73033	3.39281, 3.27682	471, 333	52.83266, 27.93998	40.3863	52.8327	2321597	2324512	+	upstream	-1576	1106	Afu5g09020	#N/A	Putative WSC domain protein; putative ortholog of the S. cerevisiae cell surface sensor Wsc3p	Verified		-0.258803	0.0463239	0.149581				AFUA_7G06030	1173	1.27619	1.58828	1.12781
"13_Af293_001_peak_11", "46_Af293_001_peak_8"	627836	628221	386	628027, 628034	59.65138, 16.70358	3.60008, 2.77763	386, 234	61.83305, 18.74598	40.2895	61.8331	624468	626594	-	upstream	-1242	1242	Afu1g02120		Ortholog of <i>A. nidulans FGSC A4</i> : AN0353, <i>Neosartorya fischeri NRRL 181</i> : NFIA_022530, <i>Aspergillus wentii</i> : Aspwe1_0103055 and <i>Aspergillus versicolor</i> : Aspve1_0048604	Uncharacterized		-0.598833	-0.073502	-0.672721				AFUA_6G04920	1449	1.2734	0.902442	0.905486
"13_Af293_001_peak_967", "46_Af293_001_peak_651"	3672621	3673151	531	3672755, 3672745	52.67403, 23.49868	3.87607, 3.4414	531, 210	54.75092, 25.66994	40.2104	54.7509	3673243	3679180	+	upstream	-622	92	Afu3g13870	#N/A	Putative GATA-type transcriptional activator; required during an early stage of mating; plays a role in resistance toward cell wall stress	Verified		-0.141139	0.67359	0.166097				AFUA_8G06405	946	1.27088	1.78354	1.89662
"13_Af293_001_peak_2047", "46_Af293_001_peak_1329"	1586631	1587385	755	1586930, 1586974	56.49075, 19.38718	3.50649, 2.86956	755, 263	58.62539, 21.48334	40.0544	58.6254	1584455	1585285	-	upstream	-1346	1346	Afu8g06554	#N/A	Has domain(s) with predicted carbonate dehydratase activity, zinc ion binding activity	Uncharacterized		0.528104	1.13359	0.0732688				AFUA_4G03410	1242	1.26829	0.845926	0.975704
"13_Af293_001_peak_281", "46_Af293_001_peak_203"	4117950	4118796	847	4118580, 4118085	52.68559, 22.7193	3.47081, 3.0831	847, 777	54.76264, 24.87666	39.8197	54.7626	4114229	4116394	-	upstream	-1556	1556	Afu1g15280	#N/A	Has domain(s) with predicted hydrolase activity, acting on carbon-nitrogen (but not peptide) bonds, oxidoreductase activity and role in carbohydrate metabolic process, metabolic process	Uncharacterized		0.379753	0.838094	0.62988				AFUA_2G03510	1801	1.26716	1.10158	2.19415
"13_Af293_001_peak_307", "46_Af293_001_peak_218"	4360999	4361250	252	4361112, 4361122	45.11191, 30.18155	5.03496, 5.21298	252, 211	47.07984, 32.46157	39.7707	47.0798	4358866	4360256	-	upstream	-743	743	Afu1g16030	#N/A	Protein of unknown function; predicted gene pair with AFUA_5G14930	Uncharacterized		-0.499251	-1.44397	-1.78034				AFUA_4G03730	1590	1.26399	-0.0406729	0.460262
"13_Af293_001_peak_1052", "46_Af293_001_peak_701"	1312506	1313168	663	1312989, 1312979	40.08717, 34.82866	3.15596, 3.76067	663, 410	41.9875, 37.17947	39.5835	41.9875	1309147	1312437	-	upstream	-69	69	Afu4g04660	#N/A	Ortholog(s) have protein domain specific binding activity	Uncharacterized		0.0494577	0.149636	0.432835				AFUA_2G00860	588	1.2596	0.331359	-2.34977
"13_Af293_001_peak_1795", "46_Af293_001_peak_1172"	3385747	3386523	777	3385943, 3385959	50.09603, 24.4731	3.34473, 3.13295	777, 303	52.13499, 26.66142	39.3982	52.135	3385055	3385590	-	upstream	-157	157	Afu6g13346	#N/A	Ortholog(s) have role in syncytium formation by plasma membrane fusion	Uncharacterized		0.550013	0.0647317	0.681785				AFUA_8G04560	1495	1.25598	3.52439	0.793991
"13_Af293_001_peak_1023", "46_Af293_001_peak_682"	962585	963626	1042	963361, 963368	49.43122, 25.01881	3.18843, 3.08107	1042, 776	51.46065, 27.21643	39.3385	51.4607	963661	964257	+	upstream	-1076	35	Afu4g03360		Ortholog of <i>A. nidulans FGSC A4</i> : AN3215, AN7166, AN8609, <i>A. fumigatus Af293</i> : Afu3g14210, Afu4g12510 and <i>A. niger CBS 513.88</i> : An09g04200, An14g01840	Uncharacterized		-0.438939	1.02316	2.37837				AFUA_8G00930	828	1.25364	0.724223	0.732569
"13_Af293_001_peak_1580", "46_Af293_001_peak_1027"	273780	274628	849	274119, 273938	50.81236, 23.58465	3.44861, 3.10758	849, 481	52.86222, 25.75734	39.3098	52.8622	270945	272258	-	upstream	-1522	1522	Afu6g01910	#N/A	Has domain(s) with predicted nucleic acid binding activity	Uncharacterized		-0.24729	0.742563	-0.138382				AFUA_1G09510	609	1.25327	0.958454	1.521
"13_Af293_001_peak_10", "46_Af293_001_peak_7"	614091	614430	340	614268, 614273	56.35611, 17.99432	3.54982, 2.85252	340, 203	58.4888, 20.06297	39.2759	58.4888	612886	614055	-	upstream	-36	36	Afu1g02080		Ortholog of <i>A. nidulans FGSC A4</i> : AN0356, <i>A. niger CBS 513.88</i> : An01g06170, <i>A. oryzae RIB40</i> : AO090005000887, <i>Aspergillus wentii</i> : Aspwe1_0098094 and <i>Aspergillus sydowii</i> : Aspsy1_0085975	Uncharacterized		0.358397	1.88633	0.612177				AFUA_2G17940	1156	1.25108	-0.925951	-1.02212
"13_Af293_001_peak_1989", "46_Af293_001_peak_1293"	874840	875516	677	875113, 875084	49.14315, 25.17819	3.43137, 3.32342	677, 223	51.16847, 27.37835	39.2734	51.1685	870153	873284	-	upstream	-1556	1556	Afu8g04050	#N/A	Putative DNA binding transcription factor; predicted gene pair with AFUA_1G00580	Uncharacterized		0.461694	0.53459	0.957606				AFUA_5G06910	468	1.24816	0.221805	-2.4097
"13_Af293_001_peak_18", "46_Af293_001_peak_12"	826579	827613	1035	827482, 827499	53.93588, 20.16582	3.47295, 2.92313	1035, 337	56.03189, 22.27699	39.1544	56.0319	821550	825521	-	upstream	-1058	1058	Afu1g02870		Ortholog(s) have role in negative regulation of cellular response to oxidative stress	Uncharacterized		-0.64946	-0.157469	0.0541614				AFUA_1G10930	1584	1.24185	1.64647	2.82834
"13_Af293_001_peak_2020", "46_Af293_001_peak_1309"	1194460	1195004	545	1194840, 1194848	46.90915, 27.15852	3.22044, 3.27223	545, 335	48.90287, 29.39062	39.1467	48.9029	1195319	1197175	+	upstream	-859	315	Afu8g05140	#N/A	Ortholog(s) have protein disulfide isomerase activity, protein disulfide oxidoreductase activity, role in protein folding and endoplasmic reticulum membrane localization	Uncharacterized		0.611363	0.868418	0.480252				AFUA_6G00650	795	1.23823	-0.550879	-2.66127
"13_Af293_001_peak_1489", "46_Af293_001_peak_977"	2710717	2711079	363	2710881, 2710869	47.05587, 26.77215	3.34435, 3.27534	363, 253	49.05182, 28.99841	39.0251	49.0518	2711129	2711683	+	upstream	-412	50	Afu5g10590	atg8	Ortholog(s) have plasma membrane localization	Uncharacterized		-0.589709	-1.12762	-0.0624062				AFUA_5G14850	804	1.23231	1.88146	2.19601
"13_Af293_001_peak_443", "46_Af293_001_peak_318", "46_Af293_001_peak_319"	1341528	1342923	1396	1342583, 1342139, 1342572	62.14491, 14.30582, 33.92453	3.69648, 2.62068, 3.68425	1396, 490, 404	64.36478, 16.29737, 36.26189	38.9747	64.3648	1344505	1346708	+	upstream	-2977	1582	Afu2g04890	#N/A	Ortholog of <i>A. niger CBS 513.88</i> : An11g04600, <i>A. oryzae RIB40</i> : AO090003000293, <i>Neosartorya fischeri NRRL 181</i> : NFIA_081620 and <i>Aspergillus clavatus NRRL 1</i> : ACLA_089760	Uncharacterized		-0.411211	-0.810377	0.0497525				AFUA_6G13990	1533	1.22787	1.23918	1.69667
"13_Af293_001_peak_1322", "46_Af293_001_peak_867"	592886	593349	464	593093, 593099	53.67312, 20.03654	3.39022, 2.91165	464, 239	55.76516, 22.14521	38.9552	55.7652	589449	592756	-	upstream	-130	130	Afu5g02290		Ortholog(s) have chloride transmembrane transporter activity, potassium uptake transmembrane transporter activity	Uncharacterized		-0.261688	-0.302613	-0.609575				AFUA_5G04220	1188	1.22386	1.99435	1.95416
"13_Af293_001_peak_225", "46_Af293_001_peak_169", "46_Af293_001_peak_170", "46_Af293_001_peak_171"	3562524	3564772	2249	3563643, 3562761, 3563663, 3564455	60.06979, 14.19282, 39.90229, 32.50201	3.71375, 2.63917, 3.98741, 3.64705	2249, 219, 528, 408	62.25759, 16.18154, 42.32516, 34.8184	38.8957	62.2576	3564895	3565113	+	upstream	-2371	123	Afu1g13400	#N/A	Has domain(s) with predicted zinc ion binding activity	Uncharacterized		0.667295	0.16746	0.81086				AFUA_4G03230	462	1.21749	0.755807	-0.603758
"13_Af293_001_peak_813", "46_Af293_001_peak_555"	1506826	1507249	424	1507066, 1507082	53.48349, 19.86236	3.41379, 2.89622	424, 227	55.57272, 21.96764	38.7702	55.5727	1507370	1509876	+	upstream	-544	121	Afu3g06110	#N/A	Has domain(s) with predicted enzyme regulator activity, role in regulation of protein catabolic process and proteasome complex localization	Uncharacterized		0.247411	0.304855	0.590587				AFUA_8G05980	1653	1.20793	0.0995441	-2.52762
"13_Af293_001_peak_866", "46_Af293_001_peak_592"	2455189	2455743	555	2455431, 2455451	54.1381, 19.14542	3.6134, 2.96211	555, 347	56.23736, 21.23707	38.7372	56.2374	2456251	2458896	+	upstream	-1062	508	Afu3g09640		Putative cAMP independent regulatory protein; calcium induced	Uncharacterized		-0.449583	0.440317	-0.752916				AFUA_4G13800	1221	1.20044	4.27377	-1.54444
"13_Af293_001_peak_557", "46_Af293_001_peak_395"	2761883	2763120	1238	2762175:2762176	57.60682, 15.27452	3.83835, 2.73265	1238, 350	59.7574, 17.28689	38.5221	59.7574	2763541	2768472	+	upstream	-1658	421	Afu2g10770	#N/A	Putative transcription factor	Uncharacterized		0.420709	0.401352	0.580438				AFUA_4G09250	588	1.19028	1.49341	0.630516
"13_Af293_001_peak_473", "46_Af293_001_peak_346"	1654170	1654659	490	1654393, 1654398	54.16483, 18.678	3.59797, 2.83685	490, 306	56.26445, 20.76047	38.5125	56.2644	1654974	1656856	+	upstream	-804	315	Afu2g05880	#N/A	Putative ammonium transporter; transcript downregulated in response to voriconazole	Uncharacterized		0.119993	1.31239	1.53579				AFUA_2G00490	596	1.18765	1.35339	1.08729
"13_Af293_001_peak_1571", "46_Af293_001_peak_1024"	87713	88095	383	87912, 87868	49.73606, 22.99069	3.23103, 3.04031	383, 274	51.76998, 25.15293	38.4615	51.77	85851	87692	-	upstream	-21	21	Afu6g00300	#N/A	Serine palmitoyltransferase 1; predicted gene pair with AFUA_1G11890	Uncharacterized		0.40753	0.438116	0.900502				AFUA_4G00650	3289	1.18765	-1.32728	2.40922
"13_Af293_001_peak_2016", "46_Af293_001_peak_1306", "46_Af293_001_peak_1307"	1160150	1163899	3750	1161900, 1160918, 1161852	64.59109, 11.88112, 31.63502	3.8573, 2.47479, 3.61417	3750, 195, 453	66.85126, 13.80927, 33.9383	38.1996	66.8513	1156390	1159535	-	upstream	-615	615	Afu8g05010	#N/A	Putative C2H2 zinc-finger transcription factor; transcript induced by voriconazole and calcium	Uncharacterized		-1.35027	-0.15214	0.577118				AFUA_5G10130	810	1.18765	1.09035	-4.01996
"13_Af293_001_peak_1096", "46_Af293_001_peak_720"	1823772	1824113	342	1823929, 1823946	38.65642, 33.46992	2.99124, 3.58657	342, 263	40.53744, 35.80051	38.169	40.5374	1825983	1827407	+	upstream	-2211	1870	Afu4g07040		Putative secreted aspartic-type endopeptidase; predicted signal sequence for secretion; transcript up-regulated in conidia exposed to neutrophils	Verified		0.679087	1.30896	0.988493				AFUA_6G09745	617	1.18765	2.18989	-1.39813
"13_Af293_001_peak_116", "46_Af293_001_peak_84"	2020011	2020620	610	2020448, 2020441	42.98719, 29.10036	3.17152, 3.3796	610, 498	44.92603, 31.36317	38.1446	44.926	2017332	2019922	-	upstream	-89	89	Afu1g07110		Ortholog of <i>A. nidulans FGSC A4</i> : AN5152, <i>A. niger CBS 513.88</i> : An07g09650, <i>A. oryzae RIB40</i> : AO090012000963, <i>Aspergillus wentii</i> : Aspwe1_0028295 and <i>Aspergillus sydowii</i> : Aspsy1_0091614	Uncharacterized		-0.388221	-0.240947	-0.121452				AFUA_7G06460	1038	1.18765	1.11535	-0.393099
"13_Af293_001_peak_149", "46_Af293_001_peak_105"	2465314	2465775	462	2465467, 2465459	55.0482, 17.02598	3.54681, 2.76179	462, 229	57.16153, 19.0752	38.1184	57.1615	2461733	2463907	-	upstream	-1407	1407	Afu1g09530		Ortholog of <i>A. nidulans FGSC A4</i> : AN10181, <i>A. niger CBS 513.88</i> : An08g01090, <i>A. oryzae RIB40</i> : AO090012000919, <i>Neosartorya fischeri NRRL 181</i> : NFIA_016080 and <i>Aspergillus wentii</i> : Aspwe1_0036341	Uncharacterized		-0.489041	0.0972278	-0.404859				AFUA_8G07390	153	1.18765	-4.35876	0.40922
"13_Af293_001_peak_719", "46_Af293_001_peak_492"	4531752	4532102	351	4531918, 4531917	50.6831, 21.25949	3.30481, 3.00423	351, 291	52.73085, 23.39058	38.0607	52.7308	4530218	4531605	-	upstream	-147	147	Afu2g16950	#N/A	Transcript up-regulated in conidia exposed to neutrophils	Uncharacterized		0.0248868	0.60309	0.357099				AFUA_6G12220	668	1.16983	0.814031	-0.949043
"13_Af293_001_peak_1587", "46_Af293_001_peak_1033"	300841	301434	594	301050, 301073	48.65754, 23.17808	3.33722, 3.0893	594, 263	50.67591, 25.34377	38.0098	50.6759	302023	306172	+	upstream	-1182	589	Afu6g01970	#N/A	Putative GATA-like transcription factor; required for growth on numerous nitrogen sources	Verified		-0.266681	0.565413	0.177895				AFUA_8G00420	1989	1.16204	0.902392	3.34977
"13_Af293_001_peak_1602", "46_Af293_001_peak_1044"	395701	396580	880	395894, 395867	58.89727, 12.81346	3.64055, 2.52862	880, 290	61.0672, 14.76572	37.9165	61.0672	392992	395614	-	upstream	-87	87	Afu6g02230		Putative glucokinase; conidia-enriched protein; transcripts extremely abundant in resting conidia, levels decline during germination; transcript induced by exposure to human airway epithelial cells	Verified		0.795999	0.706699	0.738183				AFUA_5G13970	5056	1.16114	0.963166	0.0918314
"13_Af293_001_peak_174", "46_Af293_001_peak_125", "46_Af293_001_peak_126"	2768153	2769454	1302	2768653, 2768650, 2769212	68.87554, 34.86763, 3.62401	3.94532, 3.70073, 1.70029	1302, 572, 246	71.21262, 37.21895, 5.27664	37.9027	71.2126	2769469	2770082	+	upstream	-1316	15	Afu1g10610		Ortholog of <i>Aspergillus fumigatus A1163</i> : AFUB_010030	Uncharacterized		-0.237679	-0.541794	-1.0876				AFUA_5G10930	1099	1.16097	0.724671	1.45443
"13_Af293_001_peak_1802", "46_Af293_001_peak_1178", "46_Af293_001_peak_1179"	3433626	3434574	949	3433886, 3433884, 3434329	58.782, 41.23485, 6.77343	3.54063, 3.74621, 1.98087	949, 337, 299	60.95003, 43.67615, 8.55197	37.7261	60.95	3431912	3433612	-	upstream	-14	14	Afu6g13490	#N/A	Putative glutamate decarboxylase; predicted gene pair with AFUA_8G06020; SrbA-regulated during hypoxia	Uncharacterized		0.997729	1.00018	0.428817				AFUA_4G03595	447	1.15876	0.996294	0.857139
"13_Af293_001_peak_1872", "46_Af293_001_peak_1219"	707316	707994	679	707873, 707862	50.74405, 20.40672	3.28695, 2.91298	679, 228	52.79274, 22.52215	37.6574	52.7927	704159	707278	-	upstream	-38	38	Afu7g02570		Ortholog of <i>A. nidulans FGSC A4</i> : AN9067/tinC, AN2167/hetC, <i>A. fumigatus Af293</i> : Afu2g15840, <i>A. niger CBS 513.88</i> : An15g06140 and <i>A. oryzae RIB40</i> : AO090038000633, AO090012000230	Uncharacterized		0.211896	0.565937	0.363542				AFUA_6G10350	180	1.15791	0.723568	-0.161095
"13_Af293_001_peak_1129", "46_Af293_001_peak_748"	2353160	2353496	337	2353304, 2353301	39.24668, 31.83121	3.02075, 3.53013	337, 238	41.13583, 34.13762	37.6367	41.1358	2349555	2352626	-	upstream	-534	534	Afu4g09050	#N/A	Putative serine/threonine-protein kinase; autophagy-related protein; mutant is defective in autophagy	Verified		-0.937513	-1.53453	-1.39633				AFUA_6G10650	2837	1.15684	2.03745	1.5899
"13_Af293_001_peak_9", "46_Af293_001_peak_6"	610502	610867	366	610663, 610688	47.52166, 23.36023	3.29982, 3.13984	366, 234	49.52413, 25.52894	37.5265	49.5241	611102	612423	+	upstream	-600	235	Afu1g02070		Cytochrome C1	Uncharacterized		0.373008	0.544658	0.381912				AFUA_8G04910	2293	1.15024	1.31886	1.03028
"13_Af293_001_peak_26", "46_Af293_001_peak_22", "46_Af293_001_peak_23"	939035	940817	1783	940599, 939825, 940622	62.23212, 11.85206, 31.53834	3.68975, 2.35895, 3.48708	1783, 769, 358	64.45351, 13.77881, 33.83998	37.3574	64.4535	942834	942949	+	upstream	-3799	2017	Afu1g03215		#N/A	#N/A		#N/A	#N/A	#N/A				AFUA_2G16430	665	1.1488	0.953881	0.494857
"13_Af293_001_peak_1148", "46_Af293_001_peak_762"	2469718	2470159	442	2469922, 2469962	54.15342, 16.39005	3.43069, 2.64726	442, 264	56.25292, 18.42587	37.3394	56.2529	2466429	2469667	-	upstream	-51	51	Afu4g09440	#N/A	Putative P-type ATPase sodium transporter; predicted gene pair with AFUA_6G03690 (ena1)	Uncharacterized		0.0924324	-0.0464772	-0.917939				AFUA_7G06260	1026	1.14655	0.545355	-0.135776
"13_Af293_001_peak_1561", "46_Af293_001_peak_1018"	3821981	3822354	374	3822185, 3822194	41.32491, 28.08	3.12259, 3.33115	374, 268	43.24191, 30.32643	36.7842	43.2419	3822466	3824886	+	upstream	-485	112	Afu5g14790	pmt2	Putative phosphoenol pyruvate synthase; transcript levels decrease during conidial germination	Uncharacterized		1.05881	0.691958	-0.624815				AFUA_2G16440	612	1.14603	1.28064	0.151645
"13_Af293_001_peak_1544", "46_Af293_001_peak_1010"	3584092	3584460	369	3584303, 3584311	46.15223, 22.65108	3.19809, 3.04373	369, 267	48.13525, 24.80717	36.4712	48.1352	3579472	3580637	-	upstream	-3455	3455	Afu5g13650	#N/A	Transcript up-regulated in conidia exposed to neutrophils	Uncharacterized		-0.755464	-1.50591	-0.514054				AFUA_7G06130	1309	1.14438	-0.424543	-0.602042
"13_Af293_001_peak_1142", "46_Af293_001_peak_756"	2409377	2409727	351	2409602, 2409593	47.28915, 20.80438	3.25254, 2.91664	351, 261	49.28831, 22.92717	36.1077	49.2883	2409818	2412132	+	upstream	-441	91	Afu4g09210	#N/A	Has domain(s) with predicted role in transmembrane transport and integral component of membrane localization	Uncharacterized		1.00118	2.06073	0.291242				AFUA_2G03780	938	1.14437	2.59341	0.948211
"13_Af293_001_peak_575", "46_Af293_001_peak_402"	2870051	2870456	406	2870235, 2870258	46.97642, 21.00626	3.30608, 3.01507	406, 256	48.97113, 23.13265	36.0519	48.9711	2871720	2874290	+	upstream	-1669	1264	Afu2g11180	#N/A	Developmental regulator; required for normal conidiophore development; calcium induced	Uncharacterized		-0.340675	0.330147	0.117593				AFUA_6G00740	744	1.14306	2.57354	1.93442
"13_Af293_001_peak_990", "46_Af293_001_peak_663"	3853928	3854491	564	3854294, 3854276	51.94558, 14.89456	3.44981, 2.66368	564, 259	54.01213, 16.89848	35.4553	54.0121	3853204	3853746	-	upstream	-182	182	Afu3g14540	#N/A	Putative 30-kilodalton heat shock protein; conidia-enriched protein; protein levels increase in response to amphotericin B and hydrogen peroxide	Verified		0.659834	0.266796	-0.142689				AFUA_1G17590	1421	1.14287	1.62853	-0.468025
"13_Af293_001_peak_500", "46_Af293_001_peak_357"	1982786	1983549	764	1982997, 1982997	39.78164, 25.98936	3.03124, 3.28092	764, 259	41.67794, 28.20302	34.9405	41.6779	1977242	1982125	-	upstream	-661	661	Afu2g07730		Has domain(s) with predicted phospholipid binding activity, role in cortical protein anchoring and cell cortex localization	Uncharacterized		0.309427	0.808897	0.0536654				AFUA_6G13390	1612	1.13979	0.873094	-0.835329
"13_Af293_001_peak_2022", "46_Af293_001_peak_1310", "46_Af293_001_peak_1311"	1204065	1207457	3393	1204715, 1204675, 1205824	72.05067, 20.89118, 4.5641	4.11223, 3.03913, 1.89373	3393, 770, 236	74.45645, 23.01553, 6.26066	34.5775	74.4565	1200888	1203967	-	upstream	-98	98	Afu8g05165	#N/A	Protein of unknown function	Uncharacterized		#N/A	#N/A	#N/A				AFUA_5G07500	1399	1.13865	-0.509977	0.163492
"13_Af293_001_peak_343", "46_Af293_001_peak_243", "46_Af293_001_peak_244"	338516	339679	1164	339013, 339024, 339567	61.10416, 14.1393, 21.54157	3.78164, 2.59, 3.02943	1164, 364, 284	63.30766, 16.12671, 23.67764	34.3707	63.3077	339809	341479	+	upstream	-1293	130	Afu2g01420		Predicted DDE1 transposon-related ORF	transposable element gene|Uncharacterized		#N/A	#N/A	#N/A				AFUA_5G04230	1895	1.13762	1.48872	1.35765
"13_Af293_001_peak_17", "46_Af293_001_peak_11"	825715	826288	574	825935, 825903	48.94412, 15.62573	3.32188, 2.6465	574, 251	50.96664, 17.64562	34.3061	50.9666	821550	825521	-	upstream	-194	194	Afu1g02870		Ortholog(s) have role in negative regulation of cellular response to oxidative stress	Uncharacterized		-0.64946	-0.157469	0.0541614				AFUA_6G13930	7392	1.13723	1.67206	2.50924
"13_Af293_001_peak_2051", "46_Af293_001_peak_1332"	1637041	1637373	333	1637185, 1637201	40.09962, 24.3923	2.98412, 3.14298	333, 252	42.00023, 26.57909	34.2897	42.0002	1635103	1637013	-	upstream	-28	28	Afu8g06700	#N/A	Putative annexin; calcium induced	Uncharacterized		-0.625536	0.983803	-0.856205				AFUA_2G11520	1795	1.13597	1.61175	1.74429
"13_Af293_001_peak_1813", "46_Af293_001_peak_1185"	3584389	3584780	392	3584613, 3584585	45.04653, 19.42667	3.21368, 2.90455	392, 210	47.01356, 21.52347	34.2685	47.0136	3582450	3584112	-	upstream	-277	277	Afu6g14050	#N/A	Has domain(s) with predicted UDP-N-acetylmuramate dehydrogenase activity, flavin adenine dinucleotide binding activity and role in oxidation-reduction process	Uncharacterized		-0.711793	-0.426313	-0.520909				AFUA_5G01190	2469	1.13307	1.40942	1.0178
"13_Af293_001_peak_981", "46_Af293_001_peak_657"	3759542	3760341	800	3760063, 3760088	51.31432, 13.08619	3.34834, 2.4882	800, 276	53.37155, 15.0468	34.2092	53.3715	3757676	3759329	-	upstream	-213	213	Afu3g14140	#N/A	Predicted metacaspase, an aspartate-specific cysteine protease involved in apoptosis; mutants show growth defects under conditions of ER stress	Verified		-0.544809	-0.703864	1.8425				AFUA_7G06820	2148	1.13032	1.23296	-0.0762065
"13_Af293_001_peak_1135", "46_Af293_001_peak_751", "46_Af293_001_peak_752", "46_Af293_001_peak_753", "46_Af293_001_peak_754"	2368132	2371274	3143	2368598, 2368601, 2369500, 2369951, 2371109	75.735, 33.83624, 12.04078, 19.2663, 18.84706	4.32535, 3.78523, 2.53514, 2.99155, 2.95086	3143, 899, 202, 290, 470	78.2253, 36.17231, 13.97278, 21.36039, 20.93285	34.1327	78.2253	2361261	2364517	-	upstream	-3615	3615	Afu4g09080	#N/A	Putative transcription factor; required for virulence; localizes to the nucleus in response to oxidative stress and heat shock	Verified		0.24575	1.01003	-0.130638				AFUA_2G08370	591	1.12082	3.9879	0.225605
"13_Af293_001_peak_1171", "46_Af293_001_peak_775"	2672503	2673295	793	2672857, 2672904	49.76475, 14.23662	3.3619, 2.58541	793, 306	51.79908, 16.22656	34.0128	51.7991	2673521	2677808	+	upstream	-1018	226	Afu4g10220	#N/A	Ortholog(s) have role in conidiophore development, conidium formation, hyphal growth	Uncharacterized		0.217115	0.378225	0.111296				AFUA_2G15850	945	1.11898	0.493293	-0.211519
"13_Af293_001_peak_1051", "46_Af293_001_peak_699", "46_Af293_001_peak_700"	1308946	1309934	989	1309109, 1309169, 1309787	60.00652, 23.4169, 12.30104	3.7894, 3.19976, 2.51863	989, 406, 216	62.19355, 25.58664, 14.24046	34.0069	62.1936	1305544	1308926	-	upstream	-20	20	Afu4g04650	#N/A	Ortholog of <i>A. nidulans FGSC A4</i> : AN10872, <i>A. niger CBS 513.88</i> : An14g00190, <i>A. oryzae RIB40</i> : AO090206000024, <i>Aspergillus wentii</i> : Aspwe1_0114521 and <i>Aspergillus sydowii</i> : Aspsy1_0158439	Uncharacterized		0.181762	0.988689	0.279665				AFUA_6G13330	490	1.11116	0.709978	0.283607
"13_Af293_001_peak_1295", "46_Af293_001_peak_855"	3803350	3803602	253	3803472, 3803459	49.9252, 14.0063	4.59196, 2.84759	253, 190	51.96177, 15.99107	33.9764	51.9618	3802361	3803235	-	upstream	-115	115	Afu4g14380		Protein of unknown function; transcript downregulated in response to voriconazole	Verified		0.28007	-0.522142	4.289				AFUA_5G14200	1103	1.10795	0.83569	0.844686
"13_Af293_001_peak_401", "46_Af293_001_peak_283"	988918	989251	334	989054, 989073	39.8373, 23.6355	3.01794, 3.11197	334, 203	41.73426, 25.80901	33.7716	41.7343	990214	994237	+	upstream	-1296	963	Afu2g03710	pst2	Ortholog(s) have role in establishment of cell polarity, hyphal growth and hyphal tip polarisome localization	Uncharacterized		-0.313129	0.175852	-0.315536				AFUA_6G09720	965	1.10519	2.20583	-1.7607
"13_Af293_001_peak_1391", "46_Af293_001_peak_919"	1481059	1481583	525	1481249, 1481452	43.47254, 19.61354	3.08741, 2.88971	525, 476	45.41787, 21.71409	33.566	45.4179	1481653	1485707	+	upstream	-594	70	Afu5g06190	#N/A	Putative transcription factor	Uncharacterized		0.501172	1.36125	0.745223				AFUA_3G12690	1882	1.10377	1.38834	0.921201
"13_Af293_001_peak_1425", "46_Af293_001_peak_933", "46_Af293_001_peak_934"	1992020	1993016	997	1992223, 1992200, 1992835	54.13242, 24.18753, 15.77692	3.3522, 3.10883, 2.64651	997, 231, 294	56.23159, 26.37082, 17.80008	33.4675	56.2316	1990406	1991269	-	upstream	-751	751	Afu5g07940	#N/A	Has domain(s) with predicted chromatin binding activity	Uncharacterized		-0.0777845	-0.220518	0.606359				AFUA_8G06050	1407	1.10161	3.46594	0.393954
"46_Af293_001_peak_82", "13_Af293_001_peak_114"	2005323	2005617	295	2005439, 2005454	22.40505, 40.23753	3.07239, 3.13075	257, 295	24.55655, 42.14006	33.3483	42.1401	2001586	2004691	-	upstream	-632	632	Afu1g07050		Ortholog(s) have cytosol, nucleus localization	Uncharacterized		0.154461	0.579214	0.706811				AFUA_5G09150	671	1.09756	1.01226	1.34979
"13_Af293_001_peak_117", "46_Af293_001_peak_85"	2041662	2042020	359	2041882, 2041904	38.58659, 23.9353	3.36129, 3.51252	354, 345	40.46666, 26.11418	33.2904	40.4667	2042461	2043699	+	upstream	-799	441	Afu1g07195		Ortholog of <i>A. nidulans FGSC A4</i> : AN0337, <i>A. niger CBS 513.88</i> : An07g09780, <i>A. oryzae RIB40</i> : AO090012000973, <i>Aspergillus wentii</i> : Aspwe1_0028307 and <i>Aspergillus sydowii</i> : Aspsy1_0047732	Uncharacterized		0.219665	0.413078	0.436143				AFUA_4G03460	961	1.09495	0.497531	-0.075328
"13_Af293_001_peak_928", "46_Af293_001_peak_630", "46_Af293_001_peak_631"	3209554	3210734	1181	3210111, 3209676, 3210512	53.81165, 11.17778, 28.5587	3.32105, 2.34062, 3.31719	1181, 204, 704	55.90563, 13.08731, 30.81287	33.2686	55.9056	3208748	3209362	-	upstream	-192	192	Afu3g12190	#N/A	Has domain(s) with predicted zinc ion binding activity	Uncharacterized		1.70935	0.556731	-2.01842				AFUA_1G12840	3781	1.0926	0.00682219	-0.644561
"13_Af293_001_peak_893", "46_Af293_001_peak_610"	2786707	2787059	353	2786878, 2786840	41.28483, 21.02136	3.04084, 2.9668	353, 332	43.20125, 23.14816	33.1747	43.2013	2781455	2785767	-	upstream	-940	940	Afu3g10740	#N/A	Putative RAB GTPase with a predicted role in regulation of endocytosis; transcript downregulated in response to amphotericin B	Uncharacterized		-0.543116	-1.04522	-0.816571				AFUA_5G00600	765	1.08648	1.45589	0.0949054
"13_Af293_001_peak_556", "46_Af293_001_peak_394"	2760279	2761729	1451	2760802, 2760825	50.00516, 12.31261	3.55789, 2.53444	1451, 403	52.04284, 14.25233	33.1476	52.0428	2756078	2758479	-	upstream	-1800	1800	Afu2g10760	#N/A	Has domain(s) with predicted hydrolase activity, hydrolase activity, acting on ester bonds activity and role in lipid metabolic process	Uncharacterized		-0.428948	-0.312013	-0.839039				AFUA_7G06540	1083	1.08144	0.750296	1.27135
"13_Af293_001_peak_1626", "46_Af293_001_peak_1059", "46_Af293_001_peak_1060", "46_Af293_001_peak_1061"	532992	535416	2425	535105, 533674, 534586, 535134	61.63048, 15.75964, 19.66496, 26.6955	3.83104, 2.78187, 2.99427, 3.38206	2425, 570, 385, 412	63.84229, 17.78247, 21.76655, 28.92034	33.0779	63.8423	536693	538366	+	upstream	-3701	1277	Afu6g02690	#N/A	Transcription factor involved in regulation of morphogenesis, gliotoxin production and virulence	Verified		0.608817	0.754271	0.864666				AFUA_3G15280	1061	1.08074	2.67531	1.50876
"13_Af293_001_peak_1369", "46_Af293_001_peak_898"	1139826	1140180	355	1140031, 1140034	33.44115, 28.49136	2.85375, 3.42243	355, 265	35.2549, 30.74437	32.9996	35.2549	1140494	1143028	+	upstream	-668	314	Afu5g04260		Putative amino acid permease; predicted gene pair with AFUA_3G01560	Uncharacterized		-0.241815	-0.688941	-0.599891				AFUA_7G06890	1906	1.08074	0.897706	0.40922
"46_Af293_001_peak_633", "13_Af293_001_peak_934"	3271628	3272031	404	3271804, 3271765	19.0538, 42.79687	3.19234, 3.48516	338, 404	21.14342, 44.73336	32.9384	44.7334	3273432	3276998	+	upstream	-1804	1401	Afu3g12420	#N/A	Ortholog(s) have extracellular region localization	Uncharacterized		0.264742	0.568179	0.435377				AFUA_8G02390	788	1.08074	0.806558	0.40922
"13_Af293_001_peak_396", "46_Af293_001_peak_279"	929220	929756	537	929387, 929387	39.12383, 22.24165	3.00911, 3.00856	537, 251	41.01114, 24.39031	32.7007	41.0111	924345	927908	-	upstream	-1312	1312	Afu2g03500		Has domain(s) with predicted transmembrane transporter activity, role in transmembrane transport and integral component of membrane localization	Uncharacterized		-0.340341	-1.52022	0.224695				AFUA_8G00680	1983	1.08001	2.71942	2.17974
"13_Af293_001_peak_562", "46_Af293_001_peak_397"	2792318	2792930	613	2792485, 2792462	52.66542, 8.60879	3.48096, 2.15053	613, 182	54.74223, 10.44501	32.5936	54.7422	2786467	2790620	-	upstream	-1698	1698	Afu2g10850	#N/A	Has domain(s) with predicted RNA polymerase II transcription factor activity, sequence-specific DNA binding, zinc ion binding activity, role in regulation of transcription, DNA-templated and nucleus localization	Uncharacterized		-0.0885443	0.0440416	-0.651871				AFUA_5G11190	1241	1.07953	-0.024174	-0.152013
"13_Af293_001_peak_1531", "46_Af293_001_peak_1003"	3252718	3253406	689	3253064, 3253126	44.75227, 15.97864	3.26094, 2.67918	689, 276	46.71495, 18.00611	32.3605	46.715	3254110	3255089	+	upstream	-1392	704	Afu5g12550		Ortholog(s) have endoplasmic reticulum localization	Uncharacterized		0.529026	0.517859	0.0216915				AFUA_4G08580	865	1.07803	1.11205	0.514432
"46_Af293_001_peak_1188", "13_Af293_001_peak_1817"	3594625	3595102	478	3594737, 3594766	28.8335, 31.66171	3.49253, 2.96376	221, 472	31.09201, 33.45211	32.2721	33.4521	3595365	3596570	+	upstream	-740	263	Afu6g14100	#N/A	Putative mitochondrial carnitine:acyl carnitine carrier with a predicted role in acetate metabolism; transcript up-regulated in conidia exposed to neutrophils	Uncharacterized		0.373384	0.256188	0.0896312				AFUA_8G00130	1507	1.07548	1.59649	2.30176
"13_Af293_001_peak_965", "46_Af293_001_peak_648"	3666959	3667566	608	3667289, 3667339	46.95897, 13.56313	3.3394, 2.68505	608, 212	48.95343, 15.53632	32.2449	48.9534	3670718	3672594	+	upstream	-3759	3152	Afu3g13860	#N/A	Predicted DDE1 transposon-related ORF; putative transposase	transposable element gene|Uncharacterized		#N/A	#N/A	#N/A				AFUA_6G03510	1906	1.07358	2.26184	2.86737
"13_Af293_001_peak_1327", "46_Af293_001_peak_870"	720859	721141	283	721007, 720994	39.22756, 21.06509	3.03333, 3.00349	283, 240	41.11644, 23.19254	32.1545	41.1164	719993	720857	-	upstream	-2	2	Afu5g02750	#N/A	Cytochrome c oxidase subunit Va with a predicted role in oxidative phosphorylation; induced by exposure to artemisinin	Uncharacterized		0.436764	0.520934	0.200902				AFUA_5G03750	894	1.07355	1.28552	1.31659
"13_Af293_001_peak_1413", "46_Af293_001_peak_928"	1903300	1903636	337	1903465, 1903470	45.40047, 14.82444	3.44651, 2.49861	337, 198	47.37263, 16.82708	32.0999	47.3726	1901940	1903295	-	upstream	-5	5	Afu5g07600	#N/A	SH2-containing inositol 5-phosphatase 2 that binds filamin and regulates submembraneous actin	Uncharacterized		-0.703705	-0.124367	-0.122598				AFUA_2G07740	87	1.07218	0.675313	-0.59078
"13_Af293_001_peak_292", "46_Af293_001_peak_212"	4205429	4206444	1016	4205971, 4205955	52.69544, 7.50415	3.33524, 2.0953	1016, 421	54.77261, 9.30656	32.0396	54.7726	4206662	4209274	+	upstream	-1233	218	Afu1g15550		Has domain(s) with predicted DNA binding, sequence-specific DNA binding, transcription factor activity, sequence-specific DNA binding activity and role in regulation of transcription, DNA-templated	Uncharacterized		-0.390026	-0.0850877	-0.155924				AFUA_1G03950	1727	1.07079	1.38637	0.612209
"13_Af293_001_peak_1811", "46_Af293_001_peak_1184"	3526922	3527287	366	3527115:3527116	44.0078, 16.00979	3.0436, 2.62691	366, 249	45.9603, 18.03798	31.9991	45.9603	3527435	3528828	+	upstream	-513	148	Afu6g13800	#N/A	Ortholog of <i>A. nidulans FGSC A4</i> : AN6413, AN6419, AN6946, AN5312, AN5664, AN8328, AN3241, AN10369, AN1930, AN2386, AN1738, AN11159, AN8984, AN8951, AN1540, AN8971, AN9387, AN9266, AN9306, AN1317, AN10886, AN7232, AN7774, AN12202	Uncharacterized		-0.695329	-1.6999	-0.832852				AFUA_6G10200	874	1.07022	0.0328271	3.70411
"13_Af293_001_peak_864", "46_Af293_001_peak_591"	2453532	2453972	441	2453833, 2453813	47.02766, 12.98376	3.35841, 2.56037	441, 217	49.02318, 14.94011	31.9816	49.0232	2456251	2458896	+	upstream	-2719	2279	Afu3g09640		Putative cAMP independent regulatory protein; calcium induced	Uncharacterized		-0.449583	0.440317	-0.752916				AFUA_8G07160	646	1.06781	0.339378	0.254892
"13_Af293_001_peak_1210", "46_Af293_001_peak_797"	2980566	2981019	454	2980844, 2980897	39.57035, 20.17445	3.0991, 2.97294	454, 252	41.46381, 22.28577	31.8748	41.4638	2978952	2980261	-	upstream	-305	305	Afu4g11350	#N/A	Ortholog(s) have dehydrodolichyl diphosphate synthase activity, prenyltransferase activity, role in dolichol biosynthetic process and intrinsic component of membrane localization	Uncharacterized		-0.292356	0.151926	0.400057				AFUA_2G13110	1054	1.06492	0.903923	1.39418
"13_Af293_001_peak_1031", "46_Af293_001_peak_689"	1124018	1124298	281	1124163, 1124159	33.65619, 26.01135	2.85194, 3.28285	281, 217	35.47274, 28.22536	31.849	35.4727	1122048	1123952	-	upstream	-66	66	Afu4g03980		Ortholog of <i>A. nidulans FGSC A4</i> : AN7048, <i>A. niger CBS 513.88</i> : An14g00890, <i>A. oryzae RIB40</i> : AO090011000319, <i>Aspergillus wentii</i> : Aspwe1_0115559 and <i>Aspergillus sydowii</i> : Aspsy1_0184047	Uncharacterized		0.0435719	-0.0756669	0.147583				AFUA_6G09740	1063	1.06352	3.48797	-2.67441
"13_Af293_001_peak_966", "46_Af293_001_peak_649", "46_Af293_001_peak_650"	3668600	3670488	1889	3669175, 3669226, 3670346	52.29091, 26.83009, 9.99514	3.48687, 3.43522, 2.45636	1889, 611, 225	54.36213, 29.05709, 11.87127	31.7635	54.3621	3670718	3672594	+	upstream	-2118	230	Afu3g13860	#N/A	Predicted DDE1 transposon-related ORF; putative transposase	transposable element gene|Uncharacterized		#N/A	#N/A	#N/A				AFUA_3G02540	572	1.06212	0.675313	0.824258
"13_Af293_001_peak_460", "46_Af293_001_peak_330"	1592318	1592994	677	1592563, 1592576	40.92715, 18.36731	2.79871, 2.71082	677, 343	42.83859, 20.44342	31.641	42.8386	1591215	1591904	-	upstream	-414	414	Afu2g05690		Ortholog of <i>A. nidulans</i> AN7482; calcium induced	Uncharacterized		-0.0997923	-0.0952677	-0.539204				AFUA_5G14790	2421	1.05881	0.691958	-0.624815
"13_Af293_001_peak_469", "46_Af293_001_peak_342"	1634428	1634975	548	1634722, 1634738	41.04476, 18.16262	3.0944, 2.79061	548, 284	42.95795, 20.23462	31.5963	42.9579	1632693	1634195	-	upstream	-233	233	Afu2g05810	#N/A	Putative dienelactone hydrolase	Uncharacterized		0.577582	0.83048	-0.228556				AFUA_8G01330	708	1.05872	-2.64413	-3.01331
"46_Af293_001_peak_846", "13_Af293_001_peak_1281"	3575710	3576001	292	3575843, 3575854	26.93286, 32.14739	3.3835, 2.84498	268, 282	29.16159, 33.94418	31.5529	33.9442	3573093	3575686	-	upstream	-24	24	Afu4g13660	#N/A	Ortholog(s) have drug transmembrane transporter activity, polyamine transmembrane transporter activity	Uncharacterized		-0.292111	-1.78831	-1.00073				AFUA_3G14170	1956	1.05734	-0.508826	-1.63315
"13_Af293_001_peak_1121", "46_Af293_001_peak_743"	2235740	2236753	1014	2236058, 2236120	39.81135, 19.25804	2.91721, 2.82816	1014, 320	41.70798, 21.35202	31.53	41.708	2238457	2239935	+	upstream	-2717	1704	Afu4g08620	#N/A	Ortholog of <i>A. nidulans FGSC A4</i> : AN1686, <i>A. niger CBS 513.88</i> : An04g03440, <i>Neosartorya fischeri NRRL 181</i> : NFIA_107560, <i>Aspergillus wentii</i> : Aspwe1_0079295 and <i>Aspergillus versicolor</i> : Aspve1_0124141	Uncharacterized		0.421508	0.767322	-0.13733				AFUA_5G08800	857	1.05689	-0.155112	-0.562116
"13_Af293_001_peak_298", "46_Af293_001_peak_216"	4307384	4308060	677	4307908, 4307897	41.55841, 17.1827	3.1377, 2.80763	677, 217	43.47842, 19.23496	31.3567	43.4784	4311875	4315179	+	upstream	-4491	3815	Afu1g15910	#N/A	Ortholog(s) have role in conidiophore development	Uncharacterized		-1.36299	-1.3816	-1.72508				AFUA_5G02840	1915	1.05668	1.00007	0.843074
"13_Af293_001_peak_1414", "46_Af293_001_peak_929"	1906395	1906886	492	1906531, 1906522	47.05625, 11.17212	3.27691, 2.32861	492, 173	49.05222, 13.0816	31.0669	49.0522	1907497	1908434	+	upstream	-1102	611	Afu5g07630	#N/A	Ortholog of <i>A. niger CBS 513.88</i> : An04g09390, <i>Aspergillus wentii</i> : Aspwe1_0117672, <i>Aspergillus niger ATCC 1015</i> : 194883-mRNA and <i>Aspergillus zonatus</i> : Aspzo1_0143092	Uncharacterized		-1.33765	-1.89347	-2.44479				AFUA_6G05140	1133	1.0535	0.998228	0.0676761
"13_Af293_001_peak_1832", "46_Af293_001_peak_1197", "46_Af293_001_peak_1198", "46_Af293_001_peak_1199"	255928	257426	1499	257252, 256062, 256852, 257254	41.67388, 24.44806, 13.80768, 35.64245	2.89847, 3.08189, 2.49266, 3.58803	1499, 242, 494, 245	43.59554, 26.63589, 15.78705, 38.0052	31.0059	43.5955	257584	259307	+	upstream	-1656	158	Afu7g00950	#N/A	Has domain(s) with predicted substrate-specific transmembrane transporter activity, transmembrane transporter activity, role in transmembrane transport and integral component of membrane, membrane localization	Uncharacterized		-0.0358382	3.37887	1.08309				AFUA_8G06620	846	1.05188	0.803069	-6.6676
"13_Af293_001_peak_894", "46_Af293_001_peak_611"	2787410	2788497	1088	2787915, 2787903	37.72273, 20.15645	3.09897, 3.05991	1088, 521	39.59141, 22.26744	30.9294	39.5914	2781455	2785767	-	upstream	-1643	1643	Afu3g10740	#N/A	Putative RAB GTPase with a predicted role in regulation of endocytosis; transcript downregulated in response to amphotericin B	Uncharacterized		-0.543116	-1.04522	-0.816571				AFUA_8G06430	261	1.04968	1.23486	1.2859
"13_Af293_001_peak_1880", "46_Af293_001_peak_1223"	832141	832636	496	832356, 832340	38.26894, 19.13036	3.06278, 2.92643	496, 293	40.14487, 21.22161	30.6832	40.1449	823958	829959	-	upstream	-2182	2182	Afu7g03780		Has domain(s) with predicted nucleic acid binding, nucleotide binding activity	Uncharacterized		0.272287	0.353524	0.226889				AFUA_6G02010	2154	1.04961	0.399101	0.182839
"13_Af293_001_peak_82", "46_Af293_001_peak_59"	1634906	1635866	961	1635563, 1635528	38.29139, 19.08606	2.97051, 2.88954	961, 490	40.16771, 21.17639	30.672	40.1677	1638224	1639258	+	upstream	-3318	2358	Afu1g05680		Protein of unknown function; calcium induced	Uncharacterized		-0.703926	0.42697	1.00658				AFUA_8G06030	1471	1.04868	1.9715	3.97939
"13_Af293_001_peak_1418", "46_Af293_001_peak_931"	1939019	1939292	274	1939129, 1939165	38.04435, 19.28904	3.10139, 2.94133	274, 208	39.91736, 21.38345	30.6504	39.9174	1939402	1942215	+	upstream	-383	110	Afu5g07770	#N/A	Ortholog of <i>A. nidulans FGSC A4</i> : AN11022, <i>A. oryzae RIB40</i> : AO090701000684, <i>Neosartorya fischeri NRRL 181</i> : NFIA_079500 and <i>Aspergillus clavatus NRRL 1</i> : ACLA_012740	Uncharacterized		0.0218413	0.189627	0.218953				AFUA_7G04730	1943	1.04737	1.0606	2.26126
"13_Af293_001_peak_1356", "46_Af293_001_peak_888"	997366	998183	818	997709, 997697	45.0403, 11.84095	3.18191, 2.41771	818, 196	47.00721, 13.76728	30.3872	47.0072	991279	996023	-	upstream	-1343	1343	Afu5g03710	#N/A	Ortholog of <i>A. nidulans FGSC A4</i> : AN8235, <i>A. niger CBS 513.88</i> : An09g06450, <i>A. oryzae RIB40</i> : AO090102000581, <i>Aspergillus wentii</i> : Aspwe1_0043078 and <i>Aspergillus sydowii</i> : Aspsy1_0161939	Uncharacterized		-0.216711	-0.0928257	-0.757956				AFUA_3G00600	2452	1.0437	-1.42769	2.16073
"13_Af293_001_peak_591", "46_Af293_001_peak_412"	3037184	3037918	735	3037340, 3037336	41.21173, 15.61175	3.2008, 2.67369	735, 568	43.1272, 17.6314	30.3793	43.1272	3038179	3039652	+	upstream	-995	261	Afu2g11790	#N/A	Ortholog of <i>A. nidulans FGSC A4</i> : AN6198, <i>A. niger CBS 513.88</i> : An02g03840, <i>A. oryzae RIB40</i> : AO090026000463, <i>Aspergillus wentii</i> : Aspwe1_0175598 and <i>Aspergillus sydowii</i> : Aspsy1_0152269	Uncharacterized		-0.3084	-0.912172	-0.948437				AFUA_7G01010	1182	1.03826	-0.364108	0.88611
"13_Af293_001_peak_1000", "46_Af293_001_peak_669"	120106	120434	329	120253, 120255	40.74532, 16.07008	2.94586, 2.47907	329, 229	42.65447, 18.09956	30.377	42.6545	118052	120070	-	upstream	-36	36	Afu4g00460	#N/A	Ortholog of <i>A. nidulans FGSC A4</i> : AN8593, <i>A. fumigatus Af293</i> : Afu3g02790, <i>A. niger CBS 513.88</i> : An11g01410 and <i>A. oryzae RIB40</i> : AO090009000455, AO090138000169	Uncharacterized		0.541891	0.289213	0.891875				AFUA_6G00160	2081	1.03565	0.768423	-0.327745
"13_Af293_001_peak_1380", "46_Af293_001_peak_904"	1347692	1348184	493	1347989, 1347978	36.24895, 20.45524	2.92795, 2.94888	493, 338	38.09844, 22.57163	30.335	38.0984	1344750	1346997	-	upstream	-695	695	Afu5g05770	#N/A	1,3-beta-glucan synthase; predicted role in cell wall biogenesis; no human homolog	Uncharacterized		0.251533	0.57326	0.474565				AFUA_3G12100	2373	1.03248	0.551899	0.125108
"13_Af293_001_peak_1472", "46_Af293_001_peak_968"	2424552	2424954	403	2424774, 2424797	38.78714, 17.30435	2.9242, 2.70057	403, 261	40.67004, 19.35943	30.0147	40.67	2422514	2424046	-	upstream	-506	506	Afu5g09420	ccg-8	Ortholog of <i>A. nidulans FGSC A4</i> : AN8817, <i>A. niger CBS 513.88</i> : An15g02370, <i>A. oryzae RIB40</i> : AO090020000561, <i>Aspergillus wentii</i> : Aspwe1_0099437 and <i>Aspergillus sydowii</i> : Aspsy1_0159282	Uncharacterized		-0.0135915	0.444673	0.265207				AFUA_4G03450	1007	1.03231	1.1164	-0.0950194
"13_Af293_001_peak_1", "46_Af293_001_peak_1"	142436	142756	321	142579, 142543	39.25815, 16.74149	4.59, 4.15582	321, 180	41.14749, 18.78462	29.9661	41.1475	143117	144466	+	upstream	-681	361	Afu1g00450		N-acetylglucosamine-6-phosphate deacetylase; predicted gene pair with AFUA_8G04100; transcript up-regulated in conidia exposed to neutrophils	Uncharacterized		-0.759531	-0.28133	-1.08111				AFUA_3G12520	537	1.03159	0.813406	-1.29633
"13_Af293_001_peak_1658", "46_Af293_001_peak_1083"	959188	959424	237	959318, 959325	25.23357, 30.05832	2.48191, 3.36786	237, 217	26.9374, 32.33644	29.6369	32.3364	959824	962714	+	upstream	-636	400	Afu6g04270	#N/A	Putative MFS sugar transporter; transcript up-regulated in conidia exposed to neutrophils	Uncharacterized		-0.703295	-1.24028	-1.62665				AFUA_4G09190	1206	1.03096	1.82292	1.72455
"13_Af293_001_peak_400", "46_Af293_001_peak_282"	983370	984153	784	983814, 983799	33.80172, 20.9302	2.80293, 2.99137	784, 252	35.62016, 23.05524	29.3377	35.6202	984934	988900	+	upstream	-1564	781	Afu2g03700		Hydroxymethylglutaryl-CoA (HMG-CoA) reductase; SrbA-regulated during hypoxia	Verified		0.0581204	0.404791	0.385679				AFUA_6G01870	1412	1.0291	0.781311	0.625802
"13_Af293_001_peak_1683", "46_Af293_001_peak_1097", "46_Af293_001_peak_1098", "46_Af293_001_peak_1099", "46_Af293_001_peak_1100", "46_Af293_001_peak_1101", "46_Af293_001_peak_1102", "46_Af293_001_peak_1103"	1234748	1239905	5158	1235265, 1235304, 1235989, 1236975, 1237653, 1238260, 1238874, 1239426	83.4285, 28.49174, 9.78544, 20.08231, 23.79152, 13.59782, 20.46096, 17.68192	4.63056, 3.54629, 2.35849, 3.01629, 3.23435, 2.6241, 3.07081, 2.90673	5158, 481, 696, 422, 328, 233, 373, 595	86.13432, 30.74476, 11.65557, 22.19182, 25.96778, 15.57181, 22.5774, 19.74445	29.3235	86.1343	1240613	1242708	+	upstream	-5865	708	Afu6g05160		Putative zinc-finger C2H2-type transcription factor; transcript repressed by growth in hypoxia	Uncharacterized		-0.432775	-0.906673	-0.779222				AFUA_4G13765	684	1.02644	0.544573	-1.3088
"13_Af293_001_peak_1590", "46_Af293_001_peak_1036"	320880	321385	506	321255, 321226	41.3801, 13.30711	3.28577, 2.56447	506, 346	43.2977, 15.27319	29.2854	43.2977	317567	319738	-	upstream	-1142	1142	Afu6g02020	#N/A	Has domain(s) with predicted protein kinase binding activity and role in regulation of cyclin-dependent protein serine/threonine kinase activity	Uncharacterized		-1.34229	-1.7912	-2.30581				AFUA_5G07780	1513	1.02552	0.68759	0.174494
"13_Af293_001_peak_1620", "46_Af293_001_peak_1055"	506060	507184	1125	506965, 506961	46.55148, 8.05252	3.28859, 2.1659	1125, 250	48.5401, 9.8718	29.206	48.5401	500177	503690	-	upstream	-2370	2370	Afu6g02620	#N/A	Has domain(s) with predicted 2-dehydropantoate 2-reductase activity, NADP binding, coenzyme binding, oxidoreductase activity, oxidoreductase activity, acting on the CH-OH group of donors, NAD or NADP as acceptor activity	Uncharacterized		-0.313496	0.238342	-0.271332				AFUA_3G03640	2079	1.02302	0.860869	1.62554
"13_Af293_001_peak_154", "46_Af293_001_peak_109"	2625903	2626305	403	2626083, 2626064	38.22127, 16.25634	3.02898, 2.705	403, 274	40.09649, 18.28958	29.193	40.0965	2627794	2630502	+	upstream	-1891	1489	Afu1g10210		Ortholog of <i>A. nidulans FGSC A4</i> : AN1258, <i>A. niger CBS 513.88</i> : An08g02080, <i>A. oryzae RIB40</i> : AO090038000405, <i>Aspergillus wentii</i> : Aspwe1_0103837 and <i>Aspergillus sydowii</i> : Aspsy1_0083479	Uncharacterized		0.771714	1.1902	0.280676				AFUA_4G03420	644	1.02223	2.03521	0.610854
"13_Af293_001_peak_57", "46_Af293_001_peak_41"	1331810	1332454	645	1332056, 1332066	44.4897, 9.8517	3.40026, 2.36593	645, 335	46.44884, 11.72367	29.0863	46.4488	1333784	1337300	+	upstream	-1974	1330	Afu1g04700		Has domain(s) with predicted GTP binding, guanyl-nucleotide exchange factor activity, role in regulation of small GTPase mediated signal transduction, small GTPase mediated signal transduction and intracellular localization	Uncharacterized		-0.554375	0.346866	-0.62241				AFUA_3G01580	2416	1.01984	0.388426	-0.190626
"13_Af293_001_peak_1839", "46_Af293_001_peak_1202"	387255	387816	562	387448, 387598	41.62004, 12.49212	3.15534, 2.49605	562, 350	43.54095, 14.43581	28.9884	43.541	388099	390895	+	upstream	-844	283	Afu7g01490		Major facilitator superfamily (MFS) peptide transporter	Uncharacterized		0.352783	1.10272	0.837656				AFUA_4G09255	1455	1.01617	1.81733	3.38729
"13_Af293_001_peak_1862", "46_Af293_001_peak_1217"	651719	652499	781	652227, 652248	44.8276, 9.23574	3.21713, 2.20369	781, 229	46.79136, 11.08965	28.9405	46.7914	648472	649282	-	upstream	-2437	2437	Afu7g02380	#N/A	Ortholog of <i>Aspergillus fumigatus A1163</i> : AFUB_088950	Uncharacterized		-0.58709	-0.704155	-1.03381				AFUA_4G02700	1556	1.01563	-1.39731	-0.958151
"13_Af293_001_peak_1842", "46_Af293_001_peak_1205"	428673	429228	556	428813, 428823	40.40007, 13.58966	3.07281, 2.51031	556, 223	42.30447, 15.56351	28.934	42.3045	429579	431791	+	upstream	-906	351	Afu7g01620	#N/A	Ortholog(s) have phosphatidylinositol-3-phosphate binding, ubiquitin-protein transferase activity, role in protein ubiquitination and cytosol, fungal-type vacuole membrane, late endosome, nucleus localization	Uncharacterized		-0.00414158	-0.128825	-0.164544				AFUA_5G00590	1047	1.01414	2.35095	2.18516
"13_Af293_001_peak_907", "46_Af293_001_peak_620"	2968487	2968771	285	2968635, 2968642	31.81728, 22.09304	2.87038, 3.133	285, 242	33.60962, 24.23887	28.9242	33.6096	2966190	2968166	-	upstream	-321	321	Afu3g11330	#N/A	bZIP-type transcription factor; <I>A. nidulans</I> ortholog atfA has role in response to oxidative stress, response to heat	Uncharacterized		-0.11931	-0.308381	0.20971				AFUA_4G14250	1786	1.01393	0.697588	0.304181
"13_Af293_001_peak_1124", "46_Af293_001_peak_744"	2256955	2257519	565	2257163, 2257189	45.83025, 8.19996	3.31628, 2.16004	565, 245	47.8086, 10.02404	28.9163	47.8086	2254920	2256767	-	upstream	-188	188	Afu4g08710	#N/A	Putative short chain dehydrogenase; transcriptionally up-regulated in conidia exposed to neutrophils; induced by gliotoxin exposure	Uncharacterized		0.373577	0.00982309	-0.995325				AFUA_1G05550	1212	1.01389	1.02177	1.05162
"13_Af293_001_peak_1987", "46_Af293_001_peak_1292"	873713	874221	509	874063, 874093	40.87811, 12.87885	3.16785, 2.57927	509, 259	42.78892, 14.83274	28.8108	42.7889	870153	873284	-	upstream	-429	429	Afu8g04050	#N/A	Putative DNA binding transcription factor; predicted gene pair with AFUA_1G00580	Uncharacterized		0.461694	0.53459	0.957606				AFUA_2G02050	1369	1.00899	0.0139132	1.36884
"13_Af293_001_peak_1695", "46_Af293_001_peak_1108"	1415808	1416169	362	1415988, 1416005	40.54345, 13.2033	3.0208, 2.5399	362, 202	42.44978, 15.16669	28.8082	42.4498	1411394	1412742	-	upstream	-3066	3066	Afu6g06535	#N/A	Has domain(s) with predicted RNA polymerase II transcription factor activity, sequence-specific DNA binding, zinc ion binding activity, role in regulation of transcription, DNA-templated and nucleus localization	Uncharacterized		-1.55761	-0.0948263	-1.40228				AFUA_2G10910	1736	1.00797	0.0444108	1.17696
"13_Af293_001_peak_1360", "46_Af293_001_peak_892"	1013639	1014244	606	1013921, 1013912	44.96465, 8.81459	3.16136, 2.21481	606, 185	46.93047, 10.65622	28.7933	46.9305	1009425	1013233	-	upstream	-406	406	Afu5g03760	#N/A	Putative class III chitinase; predicted GPI-anchoring sequence; protein and transcript repressed by caspofungin treatment	Verified		-0.540277	-0.895843	-0.715528				AFUA_3G02175	983	1.00751	-0.40849	0.18981
"13_Af293_001_peak_2049", "46_Af293_001_peak_1330"	1628399	1628713	315	1628553:1628554	22.96337, 30.59064	2.36728, 3.32435	315, 256	24.63666, 32.87745	28.7571	32.8775	1628995	1630828	+	upstream	-596	282	Afu8g06690	#N/A	Has domain(s) with predicted electron carrier activity, heme binding, iron ion binding, monooxygenase activity, oxidoreductase activity and acting on paired donors, <a href="#GOsection">more</a>	Uncharacterized		0.251783	0.726844	-0.465249				AFUA_5G04250	1613	1.00607	1.85893	1.54122
"13_Af293_001_peak_263", "46_Af293_001_peak_192"	3951045	3951523	479	3951321, 3951368	45.08062, 8.19748	3.54024, 2.26873	479, 196	47.04813, 10.02139	28.5348	47.0481	3946606	3949889	-	upstream	-1156	1156	Afu1g14750	#N/A	Ortholog(s) have role in positive regulation of ribosomal protein gene transcription from RNA polymerase II promoter, regulation of cell size and cytoplasm, nucleus localization	Uncharacterized		-0.667277	-0.577313	-0.698143				AFUA_5G02770	1545	1.00488	1.23899	1.75202
"46_Af293_001_peak_121", "13_Af293_001_peak_167"	2717770	2717996	227	2717876, 2717870	29.30335, 23.6787	3.37811, 2.38368	216, 225	31.56937, 25.36169	28.4655	31.5694	2718185	2720878	+	upstream	-415	189	Afu1g10440		Ortholog(s) have nucleolus localization	Uncharacterized		0.580885	0.329756	0.562032				AFUA_7G01930	845	1.00443	-0.665349	-0.0823109
"13_Af293_001_peak_206", "46_Af293_001_peak_153"	3334096	3335215	1120	3335023, 3335025	44.69728, 8.38137	3.25813, 2.19075	1120, 378	46.65907, 10.21064	28.4349	46.6591	3335457	3337298	+	upstream	-1361	242	Afu1g12620	#N/A	Putative toxin efflux pump; transcript upregulated in response to amphotericin B	Uncharacterized		-0.359724	-1.64063	-0.232192				AFUA_5G01630	1985	1.00157	0.273751	0.289171
"13_Af293_001_peak_1849", "46_Af293_001_peak_1210"	498482	499202	721	498592, 499018	47.15616, 5.94412	3.46957, 2.06294	721, 173	49.15363, 7.69401	28.4238	49.1536	491223	497557	-	upstream	-925	925	Afu7g01840	#N/A	Ortholog(s) have Golgi apparatus, cell tip, cytoplasmic vesicle, endoplasmic reticulum, plasma membrane localization	Uncharacterized		-0.0839411	0.139016	0.451431				AFUA_4G09210	2029	1.00118	2.06073	0.291242
"13_Af293_001_peak_336", "46_Af293_001_peak_236"	172589	173360	772	173017, 173069	43.29375, 9.71479	3.12766, 2.27513	772, 216	45.23679, 11.58293	28.4099	45.2368	169931	172308	-	upstream	-281	281	Afu2g00770	#N/A	Has domain(s) with predicted FAD binding, oxidoreductase activity and role in metabolic process	Uncharacterized		0.61408	0.698238	0.133432				AFUA_5G11040	1029	1.00099	0.289353	1.00646
"13_Af293_001_peak_152", "46_Af293_001_peak_107"	2483480	2483762	283	2483634, 2483629	37.00093, 15.88165	2.92197, 2.67019	283, 196	38.86018, 17.9071	28.3836	38.8602	2481079	2483205	-	upstream	-275	275	Afu1g09610		Ortholog of <i>A. nidulans FGSC A4</i> : AN1327, <i>A. niger CBS 513.88</i> : An08g01200, <i>A. oryzae RIB40</i> : AO090012000908, <i>Aspergillus wentii</i> : Aspwe1_0080095 and <i>Aspergillus sydowii</i> : Aspsy1_0053045	Uncharacterized		-0.273867	-0.10622	0.1176				AFUA_6G00400	1140	0.999626	0.879604	0.496472
"13_Af293_001_peak_1836", "46_Af293_001_peak_1201"	335866	336575	710	336067, 336018	36.025, 16.76994	2.8738, 2.69473	710, 588	37.87155, 18.81383	28.3427	37.8715	337211	339033	+	upstream	-1345	636	Afu7g01290	#N/A	Ortholog of <i>A. nidulans FGSC A4</i> : AN3371, <i>A. niger CBS 513.88</i> : An12g01950, <i>A. oryzae RIB40</i> : AO090010000194, <i>Aspergillus wentii</i> : Aspwe1_0173909 and <i>Aspergillus sydowii</i> : Aspsy1_0147256	Uncharacterized		0.355257	0.206287	0.154964				AFUA_3G03320	1438	0.998489	1.23582	1.40755
"13_Af293_001_peak_707", "46_Af293_001_peak_485"	4375931	4376199	269	4376070, 4376042	37.22901, 15.55404	3.03952, 2.65392	269, 198	39.09117, 17.5725	28.3318	39.0912	4374015	4375738	-	upstream	-193	193	Afu2g16480	#N/A	Has domain(s) with predicted zinc ion binding activity	Uncharacterized		-0.682793	-0.74743	-0.182471				AFUA_6G13490	1701	0.997729	1.00018	0.428817
"13_Af293_001_peak_634", "46_Af293_001_peak_444"	3495705	3496555	851	3496383, 3496331	39.846, 12.75121	3.06166, 2.50849	851, 583	41.74313, 14.70231	28.2227	41.7431	3497664	3500981	+	upstream	-1959	1109	Afu2g13490	#N/A	Has domain(s) with predicted RNA binding activity	Uncharacterized		-0.227802	0.322829	-0.088138				AFUA_8G02530	1689	0.996781	1.49047	-1.01459
"13_Af293_001_peak_1261", "46_Af293_001_peak_832", "46_Af293_001_peak_833", "46_Af293_001_peak_834"	3437296	3440138	2843	3439576, 3438063, 3439100, 3439591	64.11367, 16.31259, 8.05343, 16.1976	3.98977, 2.72507, 2.18884, 2.76031	2843, 989, 527, 516	66.36562, 18.34694, 9.87274, 18.22971	28.2038	66.3656	3434332	3436853	-	upstream	-443	443	Afu4g13120		Putative glutamine synthetase; protein induced by heat shock and by hydrogen peroxide; transcript induced by exposure to human airway epithelial cells	Uncharacterized		0.311713	0.198399	0.372264				AFUA_5G04080	2398	0.995441	1.07606	1.14948
"13_Af293_001_peak_662", "46_Af293_001_peak_460"	3813305	3813640	336	3813478, 3813477	33.49025, 18.84872	2.77557, 2.79271	336, 267	35.30464, 20.93457	28.1196	35.3046	3814467	3817029	+	upstream	-1162	827	Afu2g14570	#N/A	Ortholog(s) have zinc ion transmembrane transporter activity, role in cellular zinc ion homeostasis, filamentous growth and fungal-type vacuole localization	Uncharacterized		-0.0189805	0.0441517	-0.188177				AFUA_2G17790	1920	0.993636	1.48523	0.119488
"13_Af293_001_peak_607", "46_Af293_001_peak_422", "46_Af293_001_peak_423"	3226522	3228976	2455	3228129, 3226918, 3228213	47.89072, 8.14663, 21.98657	3.31423, 2.16515, 3.01885	2455, 768, 440	49.89847, 9.96887, 24.13051	27.9993	49.8985	3229425	3232368	+	upstream	-2903	449	Afu2g12550	#N/A	Has domain(s) with predicted role in transmembrane transport and integral component of membrane localization	Uncharacterized		0.207373	0.480641	-0.388381				AFUA_4G08330	2182	0.992058	0.814888	1.16527
"13_Af293_001_peak_1644", "46_Af293_001_peak_1073", "46_Af293_001_peak_1074"	732438	733808	1371	733505, 732585, 733439	46.75211, 9.26029, 21.87212	3.29486, 2.22797, 3.02529	1371, 244, 363	48.74351, 11.11522, 24.01392	27.9576	48.7435	730640	731640	-	upstream	-798	798	Afu6g03420	#N/A	Putative trehalase phosphorylase with a predicted role in the glucose-1-phosphate pathway; stuA-dependent up-regulation in developmentally competent hyphae	Uncharacterized		#N/A	#N/A	#N/A				AFUA_2G09200	544	0.990306	1.03465	1.28576
"13_Af293_001_peak_159", "46_Af293_001_peak_111"	2639747	2640414	668	2639953, 2639894	37.97165, 13.97187	2.99687, 2.54655	668, 236	39.84369, 15.95598	27.8998	39.8437	2643009	2643450	+	upstream	-3262	2595	Afu1g10250		Ortholog of <i>Aspergillus fumigatus A1163</i> : AFUB_009660	Uncharacterized		-0.17913	-1.52436	1.32329				AFUA_2G10690	2204	0.989754	1.62146	0.197415
"13_Af293_001_peak_1733", "46_Af293_001_peak_1139"	1867094	1868207	1114	1867641, 1867639	41.24612, 9.9523	3.10144, 2.2998	1114, 599	43.16205, 11.82661	27.4943	43.1621	1868230	1870553	+	upstream	-1136	23	Afu6g08050		6-phosphogluconate dehydrogenase; conidia-enriched protein; protein induced by heat shock; reacts with rabbit immunosera exposed to conidia; hypoxia-induced protein; transcript induced by exposure to human airway epithelial cells	Verified		-0.0643857	-0.434123	-0.679206				AFUA_7G05040	4056	0.988234	0.598405	-1.52152
"13_Af293_001_peak_339", "46_Af293_001_peak_239", "46_Af293_001_peak_240"	265356	266765	1410	265655, 266054, 266466	47.60021, 9.5573, 19.05624	3.22578, 2.29445, 2.91947	1410, 610, 286	49.60396, 11.42023, 21.14591	27.39	49.604	264333	265169	-	upstream	-187	187	Afu2g01140		Predicted adhesin-like protein; ortholog of <i>A. nidulans</i> AN7654	Uncharacterized		-0.278228	0.340995	0.282255				AFUA_4G03400	1386	0.985803	0.236109	-0.111987
"13_Af293_001_peak_162", "46_Af293_001_peak_114"	2672514	2672978	465	2672754, 2672710	35.50256, 15.22799	2.91617, 2.63753	465, 361	37.34245, 17.23947	27.291	37.3424	2673293	2675212	+	upstream	-779	315	Afu1g10370		Putative MFS multidrug transporter	Uncharacterized		-0.121398	-0.411237	-0.114075				AFUA_5G01590	1656	0.983269	2.01844	2.23615
"13_Af293_001_peak_27", "46_Af293_001_peak_24"	941063	941964	902	941732, 941718	37.1152, 13.52421	2.94053, 2.50415	902, 233	38.97594, 15.49652	27.2362	38.9759	942834	942949	+	upstream	-1771	870	Afu1g03215		#N/A	#N/A		#N/A	#N/A	#N/A				AFUA_7G00350	1362	0.981864	1.62674	1.94598
"13_Af293_001_peak_1952", "46_Af293_001_peak_1269"	295545	295841	297	295712, 295684	37.07236, 13.42849	2.90812, 2.54834	297, 206	38.93256, 15.39798	27.1653	38.9326	293028	295184	-	upstream	-361	361	Afu8g01260	#N/A	Protein of unknown function; transcript induced by voriconazole	Uncharacterized		0.0897164	0.822299	2.8501				AFUA_8G07210	1569	0.980722	1.02719	0.72592
"13_Af293_001_peak_280", "46_Af293_001_peak_202"	4116834	4117556	723	4117293, 4117282	28.80674, 21.59136	2.58286, 2.76258	723, 338	30.55857, 23.72836	27.1435	30.5586	4114229	4116394	-	upstream	-440	440	Afu1g15280	#N/A	Has domain(s) with predicted hydrolase activity, acting on carbon-nitrogen (but not peptide) bonds, oxidoreductase activity and role in carbohydrate metabolic process, metabolic process	Uncharacterized		0.379753	0.838094	0.62988				AFUA_8G00710	306	0.979848	1.98073	0.0516683
"13_Af293_001_peak_1794", "46_Af293_001_peak_1171"	3344837	3345218	382	3345040, 3345096	42.71505, 7.73185	3.06741, 2.04364	382, 184	44.65047, 9.54139	27.0959	44.6505	3346963	3349565	+	upstream	-2126	1745	Afu6g13210	tim44	Has domain(s) with predicted oxidoreductase activity and role in metabolic process	Uncharacterized		-0.0345121	-0.0446575	-0.0970562				AFUA_3G07015	1721	0.9777	1.25136	0.614714
"13_Af293_001_peak_213", "46_Af293_001_peak_161"	3458391	3458735	345	3458535, 3458590	35.17735, 15.01578	2.90192, 2.67557	345, 201	37.01316, 17.02226	27.0177	37.0132	3456958	3457941	-	upstream	-450	450	Afu1g13040	#N/A	Ortholog(s) have role in regulation of spore germination	Uncharacterized		-0.773246	-1.96616	-1.8899				AFUA_4G06020	3435	0.974339	1.34478	0.611074
"13_Af293_001_peak_1230", "46_Af293_001_peak_810"	3093830	3095030	1201	3094061, 3094113	39.43018, 10.70186	3.15456, 2.39137	1201, 290	41.32174, 12.59736	26.9596	41.3217	3090305	3092368	-	upstream	-1462	1462	Afu4g11700	#N/A	Ortholog of <i>A. nidulans FGSC A4</i> : AN5568, <i>A. niger CBS 513.88</i> : An04g04540, <i>A. oryzae RIB40</i> : AO090003001049, <i>Aspergillus wentii</i> : Aspwe1_0033982 and <i>Aspergillus sydowii</i> : Aspsy1_0879955	Uncharacterized		-0.0989583	0.543768	-0.933408				AFUA_1G05720	2016	0.972618	2.10813	0.774214
"13_Af293_001_peak_905", "46_Af293_001_peak_618", "46_Af293_001_peak_619"	2932602	2933724	1123	2932877, 2932917, 2933571	45.12444, 17.9388, 11.45767	3.51844, 3.04786, 2.56468	1123, 300, 298	47.09259, 20.00643, 13.37409	26.8244	47.0926	2934273	2935829	+	upstream	-1671	549	Afu3g11180	#N/A	Has domain(s) with predicted DNA binding, nucleic acid binding activity	Uncharacterized		#N/A	#N/A	#N/A				AFUA_4G03010	420	0.969703	0.0699791	1.84813
"13_Af293_001_peak_1584", "46_Af293_001_peak_1031"	298142	298676	535	298421, 298420	38.17287, 11.47802	2.99361, 2.32405	535, 213	40.04748, 13.39536	26.7214	40.0475	302023	306172	+	upstream	-3881	3347	Afu6g01970	#N/A	Putative GATA-like transcription factor; required for growth on numerous nitrogen sources	Verified		-0.266681	0.565413	0.177895				AFUA_3G08110	1848	0.96814	1.19262	0.751795
"46_Af293_001_peak_1259", "13_Af293_001_peak_1934"	1499284	1499757	474	1499409, 1499440	19.76948, 29.78024	2.81427, 2.63067	251, 472	21.87291, 31.54575	26.7093	31.5458	1498364	1499163	-	upstream	-121	121	Afu7g06100	#N/A	Putative acyl-coA dehydrogenase family protein with a predicted role in beta oxidation of fatty acids; transcript up-regulated in conidia exposed to neutrophils	Uncharacterized		-0.157194	0.491513	0.798062				AFUA_4G14140	1709	0.96526	0.983436	3.18683
"13_Af293_001_peak_160", "46_Af293_001_peak_112"	2641111	2642309	1199	2641248:2641249	36.1479, 13.29831	2.93851, 2.52188	1199, 196	37.99596, 15.26421	26.6301	37.996	2643009	2643450	+	upstream	-1898	700	Afu1g10250		Ortholog of <i>Aspergillus fumigatus A1163</i> : AFUB_009660	Uncharacterized		-0.17913	-1.52436	1.32329				AFUA_3G11060	1237	0.9642	0.615429	0.310717
"13_Af293_001_peak_1474", "46_Af293_001_peak_969"	2434852	2435235	384	2435052, 2435057	34.16541, 14.70544	2.8502, 2.61626	384, 211	35.9885, 16.70544	26.347	35.9885	2436153	2442765	+	upstream	-1301	918	Afu5g09460	#N/A	Has domain(s) with predicted ATP binding, ATPase activity, ATPase activity, coupled to transmembrane movement of substances, nucleoside-triphosphatase activity, nucleotide binding activity and role in transport	Uncharacterized		-0.526761	-0.289238	-0.970195				AFUA_1G07140	2018	0.96138	0.956309	1.21944
"13_Af293_001_peak_1258", "46_Af293_001_peak_830"	3424909	3425656	748	3425431, 3425462	38.996, 9.77931	2.94644, 2.24766	748, 376	40.8816, 11.64916	26.2654	40.8816	3426780	3429714	+	upstream	-1871	1124	Afu4g13080	#N/A	MFS monosaccharide transporter; transcriptionally up-regulated in conidia exposed to neutrophils	Uncharacterized		-0.496049	-0.265859	-0.446232				AFUA_4G01070	932	0.958834	1.11157	-1.72274
"13_Af293_001_peak_24", "46_Af293_001_peak_20"	936266	936562	297	936417, 936398	34.37453, 14.21274	2.88681, 2.56937	297, 182	36.20028, 16.20214	26.2012	36.2003	932621	934326	-	upstream	-1940	1940	Afu1g03210	flbD	Myb family transcription factor; A. nidulans ortholog plays a role in conidiophore development; transcript repressed by growth in hypoxia	Uncharacterized		-0.159035	1.61464	0.297766				AFUA_2G17700	498	0.958171	1.25082	-1.35631
"13_Af293_001_peak_1653", "46_Af293_001_peak_1078", "46_Af293_001_peak_1079", "46_Af293_001_peak_1080"	801937	803462	1526	802157, 802160, 802694, 803436	69.25175, 12.61388, 9.95886, 4.66186	4.21727, 2.55135, 2.35085, 1.82939	1526, 257, 195, 448	71.59602, 14.56066, 11.83337, 6.36264	26.0882	71.596	803567	804814	+	upstream	-1630	105	Afu6g03670	#N/A	Ortholog(s) have biotin synthase activity, role in biotin biosynthetic process and mitochondrion localization	Uncharacterized		0.669304	1.17322	0.508593				AFUA_7G05130	1310	0.956304	0.303927	1.73834
"13_Af293_001_peak_727", "46_Af293_001_peak_500"	4695051	4695664	614	4695407, 4695406	41.35728, 6.67224	3.07656, 2.04323	614, 258	43.27459, 8.44728	25.8609	43.2746	4695774	4699704	+	upstream	-723	110	Afu2g17610	#N/A	Protein of unknown function; transcript induced by voriconazole	Uncharacterized		-1.11443	-0.456237	-1.41466				AFUA_3G14660	275	0.955605	0.731331	0.587016
"13_Af293_001_peak_379", "46_Af293_001_peak_262"	749221	749519	299	749379, 749368	31.04892, 16.81618	2.71846, 2.71305	299, 205	32.83107, 18.86099	25.846	32.8311	749813	750875	+	upstream	-592	294	Afu2g02910	#N/A	Ortholog(s) have catechol 1,2-dioxygenase activity and role in catechol catabolic process, ortho-cleavage	Uncharacterized		-0.680895	-0.119169	-1.84354				AFUA_2G05660	310	0.953187	-0.0616523	1.33522
"46_Af293_001_peak_937", "13_Af293_001_peak_1432"	2049343	2049588	246	2049455, 2049474	22.137, 25.6317	3.04866, 2.59922	224, 244	24.28366, 27.34085	25.8123	27.3408	2048649	2049302	-	upstream	-41	41	Afu5g08080	#N/A	Ortholog of <i>A. oryzae RIB40</i> : AO090701000724, <i>Neosartorya fischeri NRRL 181</i> : NFIA_079220, <i>Aspergillus wentii</i> : Aspwe1_0023642 and <i>Aspergillus fumigatus A1163</i> : AFUB_055610	Uncharacterized		-0.123555	0.0725357	0.144231				AFUA_3G00590	482	0.951552	0.481858	0.35926
"13_Af293_001_peak_1589", "46_Af293_001_peak_1035"	320117	320735	619	320518, 320507	41.11623, 6.80252	3.30884, 1.97552	619, 223	43.03036, 8.58197	25.8062	43.0304	317567	319738	-	upstream	-379	379	Afu6g02020	#N/A	Has domain(s) with predicted protein kinase binding activity and role in regulation of cyclin-dependent protein serine/threonine kinase activity	Uncharacterized		-1.34229	-1.7912	-2.30581				AFUA_5G04170	2182	0.947565	-0.098757	1.32413
"13_Af293_001_peak_1358", "46_Af293_001_peak_891"	1008953	1009268	316	1009128, 1009110	37.14601, 10.29693	3.0707, 2.34839	316, 207	39.0071, 12.18119	25.5941	39.0071	1007788	1008681	-	upstream	-272	272	Afu5g03750	#N/A	Putative WW domain protein	Uncharacterized		1.07355	1.28552	1.31659				AFUA_3G02970	810	0.946644	0.762465	-0.370654
"13_Af293_001_peak_1328", "46_Af293_001_peak_871"	738894	739517	624	739051, 739073	35.51732, 11.75527	2.83472, 2.38474	624, 181	37.35736, 13.67956	25.5185	37.3574	739720	742121	+	upstream	-826	203	Afu5g02790	#N/A	Ortholog(s) have thiamine transmembrane transporter activity, role in thiamine transmembrane transport and endoplasmic reticulum, medial membrane band, plasma membrane of cell tip localization	Uncharacterized		0.0382918	-0.0942754	-0.477106				AFUA_5G02920	1124	0.945354	0.962548	1.03079
"13_Af293_001_peak_523", "46_Af293_001_peak_373"	2311957	2312692	736	2312501, 2312514	36.09177, 11.11298	2.83444, 2.34598	736, 222	37.93913, 13.0207	25.4799	37.9391	2312950	2315573	+	upstream	-993	258	Afu2g09030	#N/A	Secreted dipeptidyl-peptidase; induced by growth on BSA as a sole nitrogen source; immunoreactive protein	Verified		0.375392	-0.898628	0.357408				AFUA_5G14820	1402	0.944796	1.09035	-0.653064
"13_Af293_001_peak_935", "46_Af293_001_peak_634"	3272900	3273294	395	3273088, 3273067	27.7024, 19.19017	2.79293, 3.02077	395, 326	29.4394, 21.28278	25.3611	29.4394	3273432	3276998	+	upstream	-532	138	Afu3g12420	#N/A	Ortholog(s) have extracellular region localization	Uncharacterized		0.264742	0.568179	0.435377				AFUA_3G08250	1430	0.943946	0.853449	2.20021
"13_Af293_001_peak_1049", "46_Af293_001_peak_698"	1289326	1289613	288	1289471, 1289489	32.15723, 14.61532	2.77295, 2.63633	288, 204	33.9542, 16.61305	25.2836	33.9542	1289621	1291835	+	upstream	-295	8	Afu4g04590	#N/A	Ortholog(s) have mitochondrion localization	Uncharacterized		-0.12325	-0.270729	0.27254				AFUA_5G12860	1179	0.941883	0.498666	1.32159
"13_Af293_001_peak_366", "46_Af293_001_peak_254"	626842	627185	344	627040, 627047	34.55029, 12.08235	2.85484, 2.44169	344, 188	36.37822, 14.0153	25.1968	36.3782	628322	630951	+	upstream	-1480	1137	Afu2g02470	#N/A	PA domain protein; calcium induced; transcript induced by exposure to human airway epithelial cells	Uncharacterized		-0.61888	-0.266219	-0.0674691				AFUA_8G06580	1824	0.941341	1.19934	1.34303
"13_Af293_001_peak_1881", "46_Af293_001_peak_1224"	849943	850463	521	850178, 850195	37.06267, 9.40212	3.03066, 2.29009	521, 173	38.92278, 11.26108	25.0919	38.9228	851027	856193	+	upstream	-1084	564	Afu7g03840		Ortholog of <i>A. nidulans FGSC A4</i> : AN4267, <i>A. niger CBS 513.88</i> : An13g00270, <i>A. oryzae RIB40</i> : AO090026000831, <i>Aspergillus wentii</i> : Aspwe1_0026255 and <i>Aspergillus sydowii</i> : Aspsy1_0059243	Uncharacterized		-0.379026	-0.164802	-0.0259083				AFUA_2G17950	818	0.937674	-1.56173	-3.05021
"13_Af293_001_peak_535", "46_Af293_001_peak_384"	2464747	2465601	855	2465051, 2465049	33.52737, 12.70086	2.87375, 2.62333	855, 197	35.34224, 14.6507	24.9965	35.3422	2460266	2463574	-	upstream	-1173	1173	Afu2g09630	#N/A	Protein of unknown function; transcript induced by voriconazole	Uncharacterized		-0.875734	0.282086	-1.07584				AFUA_2G01010	1704	0.935719	0.576582	0.0534399
"13_Af293_001_peak_734", "46_Af293_001_peak_505"	94129	94822	694	94303, 94335	34.87068, 11.09431	2.76537, 2.34406	694, 235	36.70267, 13.00068	24.8517	36.7027	94881	97049	+	upstream	-752	59	Afu3g00440		Ortholog of <i>A. nidulans FGSC A4</i> : AN2353, <i>Neosartorya fischeri NRRL 181</i> : NFIA_000980 and <i>Aspergillus versicolor</i> : Aspve1_0080505, Aspve1_0083549, Aspve1_0143452	Uncharacterized		0.509866	1.51215	0.608161				AFUA_3G14030	2096	0.932103	0.157347	-1.14223
"13_Af293_001_peak_355", "46_Af293_001_peak_249"	514651	515377	727	514860, 515092	33.70516, 11.79168	2.8416, 2.45184	727, 501	35.52235, 13.71687	24.6196	35.5224	516262	517008	+	upstream	-1611	885	Afu2g02080	#N/A	Protein of unknown function; calcium induced	Uncharacterized		-1.55536	-0.636907	-1.70686				AFUA_6G14340	1507	0.931719	1.46089	1.4632
"13_Af293_001_peak_1921", "46_Af293_001_peak_1248"	1439634	1439952	319	1439802, 1439811	29.80491, 15.60171	2.68045, 2.60374	319, 190	31.57075, 17.6212	24.596	31.5708	1440641	1441687	+	upstream	-1007	689	Afu7g05880	#N/A	Ortholog of <i>A. nidulans FGSC A4</i> : AN6727, AN5371, AN0386, <i>A. fumigatus Af293</i> : Afu1g01610, Afu4g01060, Afu6g03180 and <i>A. niger CBS 513.88</i> : An04g08650, An07g02000	Uncharacterized		-0.394683	-0.592379	-1.30087				AFUA_5G09940	1545	0.930917	0.691176	1.02341
"13_Af293_001_peak_664", "46_Af293_001_peak_462", "46_Af293_001_peak_463"	3820185	3821547	1363	3821380, 3820940, 3821377	44.71064, 10.68941, 12.50286	3.14608, 2.29318, 2.40818	1363, 265, 222	46.67265, 12.58468, 14.44682	24.568	46.6726	3821881	3823640	+	upstream	-1696	334	Afu2g14590	#N/A	MFS monosaccharide transporter; calcium induced; transcript up-regulated in conidia exposed to neutrophils and to human airway epithelial cells	Uncharacterized		-0.214175	0.803241	-0.230684				AFUA_6G10230	1168	0.930596	2.09678	0.620157
"13_Af293_001_peak_670", "46_Af293_001_peak_464"	3869184	3869526	343	3869369, 3869375	35.29721, 10.03178	3.03504, 2.35891	343, 243	37.13458, 11.90907	24.5218	37.1346	3860638	3865137	-	upstream	-4047	4047	Afu2g14710		Ortholog(s) have NURS complex, nuclear body, nuclear chromatin localization	Uncharacterized		0.0140075	0.384878	0.373013				AFUA_5G01990	471	0.930139	1.21509	0.576717
"13_Af293_001_peak_1332", "46_Af293_001_peak_876", "46_Af293_001_peak_877"	756917	758157	1241	757953, 757392, 757937	37.51785, 19.92317, 9.48388	3.0233, 2.96662, 2.29898	1241, 303, 232	39.38383, 22.02959, 11.34515	24.2529	39.3838	758332	760220	+	upstream	-1415	175	Afu5g02860	hel1	Ortholog of <i>A. nidulans FGSC A4</i> : AN2683, AN5069, <i>A. fumigatus Af293</i> : Afu5g14320, <i>A. niger CBS 513.88</i> : An09g04830, An14g05730 and <i>A. oryzae RIB40</i> : AO090102000482, AO090001000197	Uncharacterized		0.589639	0.751028	0.768109				AFUA_5G11850	1037	0.926597	1.10731	1.33238
"13_Af293_001_peak_1887", "46_Af293_001_peak_1227"	907580	908156	577	907720, 907727	34.5089, 10.04978	2.85056, 2.29804	577, 437	36.33626, 11.92752	24.1319	36.3363	909678	911327	+	upstream	-2098	1522	Afu7g04040		Ortholog(s) have role in cellular response to starvation, regulation of proteolysis and mitochondrion localization	Uncharacterized		-0.224441	-0.193286	-0.58339				AFUA_1G03260	1846	0.924618	-2.49461	-3.82824
"13_Af293_001_peak_463", "46_Af293_001_peak_337"	1598916	1599497	582	1599181, 1599195	36.13295, 8.4442	3.31609, 2.31277	444, 429	37.98082, 10.27514	24.128	37.9808	1591215	1591904	-	upstream	-7012	7012	Afu2g05690		Ortholog of <i>A. nidulans</i> AN7482; calcium induced	Uncharacterized		-0.0997923	-0.0952677	-0.539204				AFUA_3G03400	1389	0.924618	1.09035	2.77845
"13_Af293_001_peak_479", "46_Af293_001_peak_350"	1695128	1695712	585	1695559, 1695565	36.08802, 8.20887	2.97621, 2.17196	585, 189	37.93535, 10.03323	23.9843	37.9353	1696007	1700187	+	upstream	-879	295	Afu2g06000	#N/A	Putative NAD+ dependent glutamate dehydrogenase; transcript induced during conidial germination	Uncharacterized		0.0756335	-0.225074	0.403735				AFUA_5G13250	1058	0.924034	0.547976	0.07409
"13_Af293_001_peak_2053", "46_Af293_001_peak_1333"	1686638	1687248	611	1686854, 1686811	32.30991, 11.71914	2.68132, 2.39335	611, 306	34.1089, 13.64272	23.8758	34.1089	1684052	1686509	-	upstream	-129	129	Afu8g06870		Has domain(s) with predicted substrate-specific transmembrane transporter activity, transmembrane transporter activity, role in transmembrane transport and integral component of membrane, membrane localization	Uncharacterized		-0.52231	1.02768	0.311561				AFUA_4G02840	1027	0.922783	1.30486	0.379367
"13_Af293_001_peak_1028", "46_Af293_001_peak_687"	991780	992950	1171	992101, 992180	33.85278, 9.57876	2.80745, 2.23837	1171, 329	35.6719, 11.44217	23.557	35.6719	993110	994967	+	upstream	-1330	160	Afu4g03490		Putative secreted protease; sedolisin with tripeptidyl-peptidase activity; predicted signal sequence for secretion; induced by growth on BSA as a sole nitrogen source	Verified		1.88422	1.36716	2.30931				AFUA_4G14830	1515	0.920866	0.681545	1.93034
"13_Af293_001_peak_733", "46_Af293_001_peak_504"	70430	70848	419	70643, 70554	33.56506, 9.59233	2.8053, 2.26237	419, 236	35.38039, 11.45652	23.4185	35.3804	68086	70371	-	upstream	-59	59	Afu3g00330	exg1	Has domain(s) with predicted NAD binding, catalytic activity, coenzyme binding, oxidoreductase activity, acting on the aldehyde or oxo group of donors, NAD or NADP as acceptor activity	Uncharacterized		-0.494531	-0.119354	-0.498303				AFUA_6G13380	1597	0.918373	-0.058033	0.592087
"13_Af293_001_peak_702", "46_Af293_001_peak_482"	4302519	4303733	1215	4303506, 4303525	35.71923, 7.33972	2.92981, 2.03948	1215, 420	37.56194, 9.13673	23.3493	37.5619	4308019	4312395	+	upstream	-5500	4286	Afu2g16240	#N/A	Ortholog(s) have Ras guanyl-nucleotide exchange factor activity	Uncharacterized		0.223752	0.815349	0.513616				AFUA_3G13110	2408	0.917646	0.500799	1.01438
"13_Af293_001_peak_1125", "46_Af293_001_peak_745"	2257803	2258057	255	2257939, 2257915	27.59682, 14.81919	2.72428, 2.68678	255, 187	29.33238, 16.82163	23.077	29.3324	2254920	2256767	-	upstream	-1036	1036	Afu4g08710	#N/A	Putative short chain dehydrogenase; transcriptionally up-regulated in conidia exposed to neutrophils; induced by gliotoxin exposure	Uncharacterized		0.373577	0.00982309	-0.995325				AFUA_3G02830	1887	0.916637	0.841203	-0.271675
"13_Af293_001_peak_1776", "46_Af293_001_peak_1156"	3075105	3075585	481	3075425, 3075496	31.09356, 11.01079	2.78847, 2.35976	481, 182	32.87632, 12.9153	22.8958	32.8763	3072842	3074855	-	upstream	-250	250	Afu6g12230	#N/A	Ortholog of <i>A. nidulans FGSC A4</i> : AN4257, <i>A. fumigatus Af293</i> : Afu7g04010, <i>A. niger CBS 513.88</i> : An13g00460, An02g13770 and <i>A. oryzae RIB40</i> : AO090026000813, AO090120000195	Uncharacterized		-0.239645	-0.0415855	-0.242075				AFUA_4G07050	1426	0.916189	1.24515	1.4423
"13_Af293_001_peak_986", "46_Af293_001_peak_661"	3829715	3830058	344	3829896, 3829959	33.85009, 8.04521	2.89078, 2.15411	344, 186	35.66912, 9.86435	22.7667	35.6691	3823092	3829622	-	upstream	-93	93	Afu3g14410	#N/A	Ortholog of <i>A. nidulans FGSC A4</i> : AN2522, <i>A. niger CBS 513.88</i> : An09g04050, <i>A. oryzae RIB40</i> : AO090701000592, <i>Aspergillus wentii</i> : Aspwe1_0073746 and <i>Aspergillus sydowii</i> : Aspsy1_0146188	Uncharacterized		0.100935	0.272986	0.232627				AFUA_1G17350	2045	0.916046	1.13505	-0.275812
"13_Af293_001_peak_881", "46_Af293_001_peak_601"	2668396	2668798	403	2668610, 2668620	29.90451, 11.93199	2.78282, 2.46634	403, 207	31.67163, 13.86175	22.7667	31.6716	2665767	2667919	-	upstream	-477	477	Afu3g10300	#N/A	Putative galactokinase with a role in galactose catabolism; transcript up-regulated in conidia exposed to neutrophils	Uncharacterized		0.750183	1.25172	0.799893				AFUA_2G02150	503	0.914027	0.977105	1.02581
"13_Af293_001_peak_1153", "46_Af293_001_peak_764"	2521012	2521486	475	2521236, 2521152	32.91657, 8.78608	2.8265, 2.18966	475, 178	34.72322, 10.62709	22.6752	34.7232	2517085	2520571	-	upstream	-441	441	Afu4g09670	#N/A	Ortholog of <i>A. nidulans FGSC A4</i> : AN1846, <i>A. oryzae RIB40</i> : AO090003001272, <i>Aspergillus wentii</i> : Aspwe1_0102762, <i>Aspergillus sydowii</i> : Aspsy1_0026263 and <i>Aspergillus terreus NIH2624</i> : ATET_00776	Uncharacterized		-0.526584	-0.665419	-0.666005				AFUA_6G00630	1671	0.913828	1.0528	0.878952
"13_Af293_001_peak_1105", "46_Af293_001_peak_732"	1898861	1899498	638	1899340, 1899358	28.48876, 13.15105	2.71778, 2.48156	638, 229	30.23634, 15.11331	22.6748	30.2363	1896828	1898857	-	upstream	-4	4	Afu4g07300	#N/A	Predicted adhesin-like protein	Uncharacterized		0.498059	0.566918	0.00568777				AFUA_4G00890	1659	0.913477	0.670597	1.76977
"13_Af293_001_peak_1126", "46_Af293_001_peak_746"	2259971	2260905	935	2260708, 2260759	33.91254, 7.59844	3.00547, 2.17196	935, 203	35.73236, 9.40397	22.5682	35.7324	2261422	2264031	+	upstream	-1451	517	Afu4g08720	#N/A	Putative secreted phospholipase B; predicted GPI anchor; transcript induced by lecithin; hypoxia induced protein; induced by exposure to artemisinin	Uncharacterized		-0.175067	0.176721	0.390127				AFUA_6G13980	1084	0.912841	0.570524	1.40531
"13_Af293_001_peak_1134", "46_Af293_001_peak_750"	2367355	2367665	311	2367513, 2367456	32.90993, 8.45822	2.88616, 2.24713	311, 173	34.71648, 10.28962	22.5031	34.7165	2361261	2364517	-	upstream	-2838	2838	Afu4g09080	#N/A	Putative transcription factor; required for virulence; localizes to the nucleus in response to oxidative stress and heat shock	Verified		0.24575	1.01003	-0.130638				AFUA_3G00800	1218	0.912793	0.352158	0.549398
"13_Af293_001_peak_2038", "46_Af293_001_peak_1323"	1359145	1359454	310	1359300, 1359327	30.06722, 11.22225	2.66892, 2.38108	310, 198	31.83651, 13.13299	22.4847	31.8365	1356448	1358495	-	upstream	-650	650	Afu8g05710	#N/A	Putative major facilitator superfamily (MFS) sugar transporter; calcium induced; transcript up-regulated in conidia exposed to neutrophils	Uncharacterized		-0.476857	-0.461709	-0.141582				AFUA_5G01170	742	0.91234	1.03496	0.149036
"13_Af293_001_peak_1481", "46_Af293_001_peak_973"	2567360	2567712	353	2567532, 2567561	31.23253, 10.05003	2.71589, 2.21121	353, 237	33.01718, 11.92783	22.4725	33.0172	2568136	2569680	+	upstream	-776	424	Afu5g09940	#N/A	Ortholog(s) have endoplasmic reticulum localization	Uncharacterized		0.930917	0.691176	1.02341				AFUA_8G07080	2111	0.911786	-0.102609	-0.731812
"13_Af293_001_peak_1209", "46_Af293_001_peak_796"	2979138	2979371	234	2979256, 2979253	26.89205, 14.16148	2.54474, 2.46457	234, 185	28.61823, 16.14952	22.3839	28.6182	2976809	2978580	-	upstream	-558	558	Afu4g11340	#N/A	Saccharopine dehydrogenase; hypoxia induced protein; transcript induced by exposure to human airway epithelial cells	Uncharacterized		0.0988151	-0.264237	-0.00682818				AFUA_7G06850	1066	0.908833	0.67479	1.38867
"13_Af293_001_peak_712", "46_Af293_001_peak_488", "46_Af293_001_peak_489"	4419341	4420162	822	4419909, 4419497, 4419874	36.5357, 10.8237, 13.75376	2.8417, 2.31759, 2.50014	822, 232, 249	38.38874, 12.72348, 15.73157	22.2813	38.3887	4420733	4421323	+	upstream	-1392	571	Afu2g16550	#N/A	Ortholog of <i>A. nidulans FGSC A4</i> : AN7328, <i>A. niger CBS 513.88</i> : An03g03580, <i>A. oryzae RIB40</i> : AO090102000183, <i>Aspergillus wentii</i> : Aspwe1_0039308 and <i>Aspergillus sydowii</i> : Aspsy1_0140287	Uncharacterized		0.207816	0.191378	0.684696				AFUA_6G03050	1300	0.908739	1.30182	0.139339
"13_Af293_001_peak_252", "46_Af293_001_peak_186", "46_Af293_001_peak_187"	3840842	3842595	1754	3842266, 3841705, 3842265	42.48027, 9.51917, 9.09655	3.05629, 2.25477, 2.11282	1754, 194, 384	44.41247, 11.38128, 10.94669	22.2468	44.4125	3837678	3840576	-	upstream	-266	266	Afu1g14340	#N/A	Putative metalloreductase	Uncharacterized		0.692681	1.24905	0.295518				AFUA_7G01210	616	0.908676	1.75165	1.45409
"13_Af293_001_peak_1512", "46_Af293_001_peak_992"	2977715	2978107	393	2977892, 2977959	34.01968, 6.28244	2.97556, 2.06019	393, 265	35.84088, 8.04413	21.9425	35.8409	2971556	2975339	-	upstream	-2376	2376	Afu5g11590	#N/A	Ortholog(s) have glycerophosphocholine phosphodiesterase activity, role in cellular response to drug, glycerophospholipid catabolic process and cytosol, ribosome localization	Uncharacterized		0.874453	1.22169	1.0188				AFUA_2G10300	957	0.907814	0.989948	1.00558
"13_Af293_001_peak_1819", "46_Af293_001_peak_1189"	3598888	3599166	279	3599004, 3599031	23.99585, 15.82529	2.57407, 2.58492	279, 179	25.6832, 17.8495	21.7663	25.6832	3599478	3600147	+	upstream	-590	312	Afu6g14130	#N/A	Ortholog(s) have role in chromatin silencing at silent mating-type cassette	Uncharacterized		0.150475	0.0542401	-0.0588369				AFUA_1G10430	894	0.907718	1.44792	0.237095
"13_Af293_001_peak_1378", "46_Af293_001_peak_901"	1306852	1307155	304	1306969, 1306987	27.23629, 12.33498	2.66317, 2.53681	304, 189	28.96714, 14.27523	21.6212	28.9671	1307733	1309907	+	upstream	-881	578	Afu5g05600	#N/A	Ortholog(s) have nucleus localization	Uncharacterized		-0.703747	-0.587369	-1.36906				AFUA_2G17680	480	0.907545	0.324816	-3.67824
"13_Af293_001_peak_390", "46_Af293_001_peak_271"	817851	818633	783	818172, 818261	30.12831, 9.37741	2.72469, 2.25152	783, 447	31.89845, 11.23581	21.5671	31.8985	814736	817797	-	upstream	-54	54	Afu2g03120	#N/A	Putative cell wall glucanase; transcript induced by exposure to human airway epithelial cells	Verified		0.537517	0.609789	0.230396				AFUA_5G02820	667	0.906684	0.737383	2.3886
"13_Af293_001_peak_194", "46_Af293_001_peak_142"	3191628	3192068	441	3191930, 3191891	31.76724, 7.21942	2.83788, 2.07432	441, 252	33.55894, 9.01274	21.2858	33.5589	3183210	3191197	-	upstream	-431	431	Afu1g12040		Chitin biosynthesis protein; repressed by exposure to artemisinin	Uncharacterized		-0.273427	0.00153983	-0.290488				AFUA_5G04330	3602	0.905729	1.01185	0.823348
"13_Af293_001_peak_2040", "46_Af293_001_peak_1324"	1415483	1415805	323	1415658, 1415645	21.66401, 17.09792	2.4761, 2.65606	323, 208	23.31983, 19.14846	21.2341	23.3198	1413591	1415251	-	upstream	-232	232	Afu8g05970	#N/A	Ortholog of <i>A. nidulans FGSC A4</i> : AN5283, AN2708, AN1572, AN7419, <i>A. fumigatus Af293</i> : Afu6g14000, <i>A. niger CBS 513.88</i> : An07g02380, An08g07270 and <i>A. oryzae RIB40</i> : AO090026000716, AO090005000543	Uncharacterized		0.159785	-0.237483	0.451155				AFUA_8G06410	1634	0.905422	1.4429	1.84697
"13_Af293_001_peak_232", "46_Af293_001_peak_174"	3597840	3598362	523	3598040, 3598168	28.08091, 10.56283	2.62958, 2.32667	523, 401	29.82301, 12.4551	21.1391	29.823	3592677	3596126	-	upstream	-1714	1714	Afu1g13510	#N/A	Putative C6 transcription factor with a predicted role in acetate metabolism; transcript up-regulated in conidia exposed to neutrophils	Uncharacterized		-0.271454	0.140009	-0.0331312				AFUA_2G14525	468	0.905214	-0.178364	-0.687484
"13_Af293_001_peak_391", "46_Af293_001_peak_272"	818895	819663	769	819461, 819535	34.2511, 4.17462	2.89604, 1.82533	769, 202	36.07516, 5.85416	20.9647	36.0752	814736	817797	-	upstream	-1098	1098	Afu2g03120	#N/A	Putative cell wall glucanase; transcript induced by exposure to human airway epithelial cells	Verified		0.537517	0.609789	0.230396				AFUA_6G12070	1824	0.903859	2.41228	4.9102
"13_Af293_001_peak_197", "46_Af293_001_peak_144"	3230371	3230740	370	3230576, 3230642	27.83895, 10.13989	2.57936, 2.27264	367, 286	29.57776, 12.0201	20.7989	29.5778	3231621	3234289	+	upstream	-1250	881	Afu1g12240		Putative MFS peptide transporter; induced by growth on BSA as a sole nitrogen source; SrbA-regulated during hypoxia	Uncharacterized		1.63083	0.00923116	1.89872				AFUA_7G06010	606	0.903264	0.940927	2.01608
"13_Af293_001_peak_1266", "46_Af293_001_peak_837"	3490018	3490429	412	3490200, 3490291	29.74644, 8.12648	2.74209, 2.17406	405, 275	31.51144, 9.94802	20.7297	31.5114	3483162	3488129	-	upstream	-1889	1889	Afu4g13320		Ortholog(s) have role in DNA methylation and cell septum localization	Uncharacterized		0.274588	0.528031	0.496629				AFUA_6G11700	1536	0.902923	-0.766285	-1.65687
"13_Af293_001_peak_802", "46_Af293_001_peak_545"	1351002	1351245	244	1351142, 1351141	20.46292, 17.29978	2.3283, 2.74243	242, 225	22.10284, 19.35476	20.7288	22.1028	1348912	1351000	-	upstream	-2	2	Afu3g05570	#N/A	Has domain(s) with predicted nucleic acid binding, zinc ion binding activity	Uncharacterized		-0.00451676	0.12477	0.00708221				AFUA_3G07980	1393	0.902604	0.964104	1.26278
"13_Af293_001_peak_982", "46_Af293_001_peak_658"	3761050	3761790	741	3761421, 3761180	32.9109, 4.92725	2.82835, 1.89409	741, 239	34.7175, 6.63861	20.6781	34.7175	3763157	3765812	+	upstream	-2107	1367	Afu3g14150	#N/A	Ortholog(s) have role in asexual sporulation resulting in formation of a cellular spore, cleistothecium development, sexual sporulation resulting in formation of a cellular spore	Uncharacterized		-1.37046	-1.04347	-0.947311				AFUA_8G04650	695	0.901915	0.686342	0.644222
"13_Af293_001_peak_1922", "46_Af293_001_peak_1249"	1442974	1443227	254	1443105, 1443073	26.12484, 10.75058	2.57692, 2.26681	254, 179	27.84059, 12.64834	20.2445	27.8406	1441886	1442795	-	upstream	-179	179	Afu7g05890	#N/A	Ortholog of <i>Aspergillus fumigatus A1163</i> : AFUB_091470	Uncharacterized		-0.0135091	-0.183669	-0.855784				AFUA_4G00590	1319	0.899241	1.1444	-0.223377
"13_Af293_001_peak_1097", "46_Af293_001_peak_721"	1824267	1824506	240	1824385, 1824370	18.64577, 18.08187	2.3114, 2.79825	240, 209	20.26, 20.15222	20.2061	20.26	1825983	1827407	+	upstream	-1716	1477	Afu4g07040		Putative secreted aspartic-type endopeptidase; predicted signal sequence for secretion; transcript up-regulated in conidia exposed to neutrophils	Verified		0.679087	1.30896	0.988493				AFUA_5G09930	903	0.898663	0.55733	0.435425
"13_Af293_001_peak_153", "46_Af293_001_peak_108"	2529291	2529761	471	2529542, 2529569	29.16012, 7.58658	2.69829, 2.11465	471, 186	30.91699, 9.39171	20.1544	30.917	2531066	2536915	+	upstream	-1775	1305	Afu1g09770		Ortholog of <i>A. nidulans FGSC A4</i> : AN1288, <i>A. niger CBS 513.88</i> : An08g01580, <i>A. oryzae RIB40</i> : AO090012000866, <i>Aspergillus wentii</i> : Aspwe1_0036503 and <i>Aspergillus sydowii</i> : Aspsy1_0025457	Uncharacterized		0.16141	0.396329	0.276722				AFUA_3G15220	1242	0.898146	-0.909649	-3.05021
"13_Af293_001_peak_1570", "46_Af293_001_peak_1023"	58778	59048	271	58931, 58941	24.72818, 11.95215	2.49049, 2.44172	271, 189	26.42534, 13.88232	20.1538	26.4253	57767	58497	-	upstream	-281	281	Afu6g00190	#N/A	Ortholog of <i>Aspergillus fumigatus A1163</i> : AFUB_097338	Uncharacterized		-0.171429	-0.359333	1.19333				AFUA_4G03390	1045	0.897915	0.870438	0.119483
"46_Af293_001_peak_2", "13_Af293_001_peak_4"	397840	398165	326	397933, 397992	11.22299, 25.37298	2.53746, 2.71181	219, 325	13.13374, 27.0786	20.1062	27.0786	394863	395585	-	upstream	-2255	2255	Afu1g01100		Protein of unknown function	Uncharacterized		-0.642423	1.28675	0.40922				AFUA_1G15140	1220	0.897148	0.913334	1.18804
"13_Af293_001_peak_1216", "46_Af293_001_peak_803"	3022062	3022411	350	3022193, 3022252	29.02769, 6.7982	2.76086, 2.08926	350, 183	30.78265, 8.57751	19.6801	30.7827	3019417	3021834	-	upstream	-228	228	Afu4g11480	#N/A	Ortholog(s) have role in cellular potassium ion homeostasis	Uncharacterized		-0.0269662	0.279425	0.0836531				AFUA_6G07080	1329	0.896165	0.889867	1.09903
"13_Af293_001_peak_1791", "46_Af293_001_peak_1168"	3322764	3323026	263	3322894, 3322899	21.48345, 13.35283	2.45273, 2.5548	263, 183	23.13692, 15.31993	19.2284	23.1369	3321489	3322359	-	upstream	-405	405	Afu6g13140	#N/A	Ortholog(s) have 3,4-dihydroxy-2-butanone-4-phosphate synthase activity, role in aerobic respiration, riboflavin biosynthetic process and cytosol, mitochondrial intermembrane space, nucleus localization	Uncharacterized		0.280771	0.0246009	0.41232				AFUA_4G12850	1943	0.896113	1.25788	1.41645
"13_Af293_001_peak_2035", "46_Af293_001_peak_1321"	1334767	1335015	249	1334884, 1334881	20.3982, 14.4063	2.29474, 2.53475	249, 190	22.03727, 16.39995	19.2186	22.0373	1335431	1337967	+	upstream	-664	416	Afu8g05640	clrD	Ortholog of <i>A. nidulans FGSC A4</i> : AN10216, <i>A. niger CBS 513.88</i> : An15g04470, <i>A. oryzae RIB40</i> : AO090005000578, <i>Aspergillus wentii</i> : Aspwe1_0118846 and <i>Aspergillus sydowii</i> : Aspsy1_0055743	Uncharacterized		-0.386979	0.0860191	-0.369169				AFUA_6G08760	1505	0.894955	0.910426	2.12138
"13_Af293_001_peak_743", "46_Af293_001_peak_510", "46_Af293_001_peak_511"	248087	248869	783	248209, 248220, 248784	34.29745, 9.7557, 6.33183	2.89847, 2.30343, 2.03423	783, 181, 173	36.12218, 11.62486, 8.09522	18.6141	36.1222	249094	251093	+	upstream	-1007	225	Afu3g01070	#N/A	Ortholog(s) have catechol oxidase activity	Uncharacterized		0.885214	-0.55233	0.388712				AFUA_2G15490	1689	0.894148	0.824951	0.272643
"13_Af293_001_peak_801", "46_Af293_001_peak_544"	1344240	1344501	262	1344374, 1344373	20.52829, 12.98097	2.34209, 2.50413	262, 188	22.16908, 14.93727	18.5532	22.1691	1344618	1347677	+	upstream	-378	117	Afu3g05560	#N/A	Ortholog(s) have DNA translocase activity	Uncharacterized		0.00320522	0.0356617	0.0317239				AFUA_7G01000	1646	0.888557	-0.459391	0.340272
"13_Af293_001_peak_942", "46_Af293_001_peak_639"	3370036	3370292	257	3370184, 3370175	24.58021, 8.798	2.51797, 2.22452	257, 173	26.2754, 10.63927	18.4573	26.2754	3371330	3374319	+	upstream	-1294	1038	Afu3g12700	#N/A	Putative UDP-galactofuranose transporter	Verified		0.277678	1.02639	0.493256				AFUA_2G10960	1541	0.888538	0.295461	-1.44417
"13_Af293_001_peak_1106", "46_Af293_001_peak_733"	1900302	1900628	327	1900486, 1900525	22.51111, 9.99833	2.51253, 2.28109	327, 174	24.17844, 11.87461	18.0265	24.1784	1901441	1902310	+	upstream	-1139	813	Afu4g07310	#N/A	Ortholog(s) have ATPase activity, nicotinamide-nucleotide adenylyltransferase activity	Uncharacterized		0.345194	-0.0334738	1.18177				AFUA_6G03770	2060	0.886003	0.852086	0.576552
"13_Af293_001_peak_1218", "46_Af293_001_peak_805"	3023792	3024479	688	3024023, 3024105	25.23595, 6.80017	2.63016, 2.05778	688, 282	26.93982, 8.57952	17.7597	26.9398	3019417	3021834	-	upstream	-1958	1958	Afu4g11480	#N/A	Ortholog(s) have role in cellular potassium ion homeostasis	Uncharacterized		-0.0269662	0.279425	0.0836531				AFUA_3G01070	1370	0.885214	-0.55233	0.388712
"13_Af293_001_peak_1464", "46_Af293_001_peak_962"	2361192	2362179	988	2361958, 2361839	27.30504, 4.70316	2.69444, 1.8931	988, 269	29.0368, 6.40554	17.7212	29.0368	2355830	2360928	-	upstream	-264	264	Afu5g09190	#N/A	Ortholog(s) have bile acid-exporting ATPase activity, role in bile acid and bile salt transport and fungal-type vacuole localization	Uncharacterized		-0.287147	-1.03438	-1.03665				AFUA_5G01242	779	0.884461	0.938348	2.58312
"46_Af293_001_peak_594", "13_Af293_001_peak_869"	2478213	2478439	227	2478313, 2478333	13.38261, 17.88879	2.43039, 2.16349	209, 226	15.35079, 19.49208	17.4214	19.4921	2476069	2476602	-	upstream	-1611	1611	Afu3g09690	#N/A	Laminin-binding protein with extracellular thaumatin domain; predicted adhesin-like protein; expression induced in biofilm; repressed by exposure to artemisinin	Uncharacterized		-0.582894	0.0478796	-0.805655				AFUA_8G00220	1581	0.884075	1.5608	2.74154
"13_Af293_001_peak_1861", "46_Af293_001_peak_1216"	650251	650582	332	650425, 650415	18.53831, 12.71561	2.26321, 2.46527	332, 208	20.15093, 14.66584	17.4084	20.1509	648472	649282	-	upstream	-969	969	Afu7g02380	#N/A	Ortholog of <i>Aspergillus fumigatus A1163</i> : AFUB_088950	Uncharacterized		-0.58709	-0.704155	-1.03381				AFUA_8G06420	1067	0.882026	1.53865	1.44637
"13_Af293_001_peak_1195", "46_Af293_001_peak_786"	2791547	2791786	240	2791681, 2791692	19.36355, 11.77766	2.34231, 2.4504	240, 198	20.98847, 13.70247	17.3455	20.9885	2792219	2793803	+	upstream	-672	433	Afu4g10720		Ortholog of <i>Aspergillus fumigatus A1163</i> : AFUB_067800	Uncharacterized		-0.560034	-0.5111	-0.548193				AFUA_3G14250	1526	0.879699	0.840349	0.684586
"13_Af293_001_peak_378", "46_Af293_001_peak_261"	738899	739194	296	739037, 739024	17.73034, 13.05149	2.2278, 2.49781	296, 209	19.3315, 15.01028	17.1709	19.3315	739810	741993	+	upstream	-911	616	Afu2g02860	#N/A	Ortholog of <i>A. nidulans FGSC A4</i> : AN4535, <i>A. niger CBS 513.88</i> : An07g07240, <i>A. oryzae RIB40</i> : AO090026000635, <i>Aspergillus wentii</i> : Aspwe1_0024863 and <i>Aspergillus sydowii</i> : Aspsy1_0091094	Uncharacterized		-0.187696	0.756408	0.213954				AFUA_6G11780	1551	0.87953	0.974874	-1.29122
"13_Af293_001_peak_1475", "46_Af293_001_peak_970"	2478269	2478561	293	2478419, 2478430	22.54306, 8.15999	2.40855, 2.11461	293, 176	24.21082, 9.98274	17.0968	24.2108	2476846	2477995	-	upstream	-274	274	Afu5g09600	#N/A	Ortholog(s) have glyoxysome localization	Uncharacterized		0.179466	0.515151	-0.131672				AFUA_5G14830	433	0.879128	0.81416	0.313151
"13_Af293_001_peak_1309", "46_Af293_001_peak_861"	414227	414455	229	414310, 414326	16.31419, 13.95632	2.16688, 2.51898	229, 183	17.89476, 15.9401	16.9174	17.8948	414816	416800	+	upstream	-589	361	Afu5g01630	#N/A	Ortholog(s) have drug transmembrane transporter activity and role in cellular response to biotic stimulus, drug transmembrane transport, fluconazole transport, peptide transport, spermidine transport	Uncharacterized		1.00157	0.273751	0.289171				AFUA_3G13620	474	0.878743	3.18578	1.00515
"13_Af293_001_peak_1238", "46_Af293_001_peak_816"	3169710	3170281	572	3169960, 3169989	21.34164, 8.78232	2.43362, 2.23455	572, 196	22.99325, 10.62317	16.8082	22.9932	3170749	3172683	+	upstream	-1039	468	Afu4g12060		Ortholog(s) have role in cellular response to biotic stimulus, cellular response to starvation and filamentous growth of a population of unicellular organisms in response to biotic stimulus, <a href="#GOsection">more</a>	Uncharacterized		-0.226606	-0.0894555	-0.147063				AFUA_2G12420	609	0.877641	0.237608	0.122397
"13_Af293_001_peak_333", "46_Af293_001_peak_234"	44228	44515	288	44386, 44395	17.17234, 12.66951	2.23594, 2.44821	288, 193	18.76543, 14.61852	16.692	18.7654	42726	44001	-	upstream	-227	227	Afu2g00210		Ortholog of <i>A. fumigatus Af293</i> : Afu7g06340, <i>A. niger CBS 513.88</i> : An01g11590, An01g01670, <i>A. oryzae RIB40</i> : AO090009000035 and <i>Aspergillus wentii</i> : Aspwe1_0027365, Aspwe1_0046529	Uncharacterized		0.236686	-0.344173	0.836489				AFUA_4G03600	768	0.877259	0.746993	0.0596115
"13_Af293_001_peak_698", "46_Af293_001_peak_478"	4230907	4231166	260	4231035, 4231011	19.45447, 10.38188	2.26415, 2.25291	249, 228	21.08072, 12.26929	16.675	21.0807	4232322	4235268	+	upstream	-1415	1156	Afu2g16000	#N/A	Ortholog of <i>A. nidulans FGSC A4</i> : AN2151, <i>A. niger CBS 513.88</i> : An15g06350, <i>A. oryzae RIB40</i> : AO090012000201, <i>Aspergillus wentii</i> : Aspwe1_0077396 and <i>Aspergillus sydowii</i> : Aspsy1_0366918	Uncharacterized		-0.078802	0.516165	-0.785107				AFUA_4G13630	3735	0.876397	-0.242508	0.456802
"13_Af293_001_peak_756", "46_Af293_001_peak_521"	552350	552560	211	552457, 552448	16.96962, 12.68091	2.18521, 2.43695	211, 187	18.55979, 14.63016	16.595	18.5598	550670	552274	-	upstream	-76	76	Afu3g02230		Ortholog of <i>Neosartorya fischeri NRRL 181</i> : NFIA_003360, <i>Aspergillus wentii</i> : Aspwe1_0172779, <i>Aspergillus fumigatus A1163</i> : AFUB_046120 and <i>Aspergillus clavatus NRRL 1</i> : ACLA_062180	Uncharacterized		-0.853486	-1.57503	-1.61414				AFUA_3G03410	886	0.875708	1.14924	1.32676
"13_Af293_001_peak_1193", "46_Af293_001_peak_784"	2775779	2776027	249	2775892, 2775921	17.08881, 12.4919	2.18244, 2.4436	249, 192	18.68076, 14.43557	16.5582	18.6808	2775001	2775371	-	upstream	-408	408	Afu4g10610		Ortholog of <i>A. nidulans FGSC A4</i> : AN1979, <i>A. niger CBS 513.88</i> : An04g06070, <i>Aspergillus wentii</i> : Aspwe1_0022830, <i>Aspergillus sydowii</i> : Aspsy1_0053917 and <i>Aspergillus terreus NIH2624</i> : ATET_04005	Uncharacterized		-0.174415	-0.18825	0.57523				AFUA_6G08440	1940	0.875704	0.949449	0.302004
"13_Af293_001_peak_1707", "46_Af293_001_peak_1121"	1516122	1516749	628	1516554, 1516543	22.51881, 6.7663	2.50077, 2.07471	628, 370	24.18622, 8.54458	16.3654	24.1862	1511030	1514458	-	upstream	-1664	1664	Afu6g06870	#N/A	Ortholog(s) have ATP binding, magnesium ion binding, protein serine/threonine kinase activity, protein tyrosine kinase activity	Uncharacterized		-0.226317	0.0239514	-0.300847				AFUA_5G11590	3784	0.874453	1.22169	1.0188
"46_Af293_001_peak_1322", "13_Af293_001_peak_2036"	1343916	1344277	362	1344031, 1344142	7.18312, 21.44523	2.07032, 2.41539	247, 291	8.97513, 23.09817	16.0367	23.0982	1339492	1343726	-	upstream	-190	190	Afu8g05660	#N/A	Ortholog(s) have microfilament motor activity	Uncharacterized		-0.710752	-0.784865	-0.83675				AFUA_2G10440	682	0.874085	0.894386	1.03369
"13_Af293_001_peak_1750", "46_Af293_001_peak_1145"	2415322	2415853	532	2415684, 2415665	21.69144, 6.65662	2.37303, 2.01259	532, 412	23.34761, 8.43111	15.8894	23.3476	2414403	2415074	-	upstream	-248	248	Afu6g09830	#N/A	Ortholog of <i>A. nidulans FGSC A4</i> : AN7528, <i>Neosartorya fischeri NRRL 181</i> : NFIA_055550, <i>Aspergillus wentii</i> : Aspwe1_0176933 and <i>Aspergillus versicolor</i> : Aspve1_0789753	Uncharacterized		0.51696	0.778953	0.064656				AFUA_7G05050	1196	0.872388	0.448163	-2.08263
"13_Af293_001_peak_676", "46_Af293_001_peak_469"	3941660	3941931	272	3941799, 3941859	16.02466, 11.80741	2.21929, 2.42712	263, 222	17.60085, 13.73293	15.6669	17.6009	3942076	3942959	+	upstream	-416	145	Afu2g14960		Ortholog(s) have RNA polymerase II activating transcription factor binding, glutathione disulfide oxidoreductase activity	Uncharacterized		0.363352	0.295665	0.714095				AFUA_1G13940	1530	0.870937	1.21591	0.494245
"13_Af293_001_peak_985", "46_Af293_001_peak_660"	3786473	3786918	446	3786628, 3786623	16.09496, 11.11385	2.06303, 2.29018	446, 227	17.67224, 13.02164	15.3469	17.6722	3787375	3788900	+	upstream	-902	457	Afu3g14250	#N/A	Ortholog(s) have indoleamine 2,3-dioxygenase activity and role in filamentous growth of a population of unicellular organisms in response to chemical stimulus, tryptophan catabolic process to kynurenine	Uncharacterized		0.879699	0.840349	0.684586				AFUA_2G17000	6575	0.870361	0.674878	0.301174
"13_Af293_001_peak_1041", "46_Af293_001_peak_692"	1180447	1180681	235	1180587, 1180495	16.40584, 9.1853	2.25369, 2.26647	235, 189	17.98773, 11.03759	14.5127	17.9877	1179328	1180398	-	upstream	-49	49	Afu4g04190	#N/A	Ortholog of <i>A. nidulans</i> AN7033; calcium downregulated	Uncharacterized		1.46662	0.36186	1.46112				AFUA_1G17730	1152	0.869912	0.618282	-0.110154
"13_Af293_001_peak_1048", "46_Af293_001_peak_697"	1225327	1225817	491	1225644, 1225613	19.90726, 5.42177	2.32901, 1.94525	491, 176	21.53993, 7.15242	14.3462	21.5399	1218861	1221680	-	upstream	-3647	3647	Afu4g04320	#N/A	Has domain(s) with predicted DNA binding, sequence-specific DNA binding, transcription factor activity, sequence-specific DNA binding activity and role in regulation of transcription, DNA-templated	Uncharacterized		0.506298	1.57783	0.107136				AFUA_7G02220	885	0.869031	0.285744	-0.270643
"13_Af293_001_peak_1753", "46_Af293_001_peak_1147"	2447899	2448157	259	2448029, 2448018	16.58558, 8.09405	2.23219, 2.19343	259, 208	18.17001, 9.91457	14.0423	18.17	2446909	2447703	-	upstream	-196	196	Afu6g09940	#N/A	Predicted DDE1 transposon-related ORF	transposable element gene|Uncharacterized		#N/A	#N/A	#N/A				AFUA_1G08880	341	0.867236	0.474486	0.978546
"13_Af293_001_peak_1716", "46_Af293_001_peak_1126"	1712055	1712561	507	1712430, 1712456	16.94328, 7.7301	2.25384, 2.16373	507, 221	18.53302, 9.53953	14.0363	18.533	1709738	1711502	-	upstream	-553	553	Afu6g07530	#N/A	Putative bZIP transcription factor with a role in sulfur amino acid metabolism; SrbA-regulated during hypoxia	Uncharacterized		0.149292	1.47426	0.37086				AFUA_2G00680	1221	0.866937	0.14681	0.816311
"13_Af293_001_peak_1970", "46_Af293_001_peak_1281"	546732	547325	594	546892, 546908	18.67262, 5.27074	2.2707, 1.92697	594, 395	20.2872, 6.99554	13.6414	20.2872	547349	548171	+	upstream	-617	24	Afu8g02120	#N/A	Protein of unknown function; transcript induced by voriconazole	Uncharacterized		-0.192185	0.878847	2.47483				AFUA_4G00730	749	0.865724	-0.646615	1.25722
"13_Af293_001_peak_1090", "46_Af293_001_peak_714"	1786438	1786874	437	1786773, 1786775	14.69165, 6.23832	2.16729, 2.00345	437, 302	16.24728, 7.99835	12.1228	16.2473	1787004	1789825	+	upstream	-566	130	Afu4g06900	#N/A	Ortholog(s) have asparagine synthase (glutamine-hydrolyzing) activity, role in asparagine biosynthetic process and cytosol, nucleus localization	Uncharacterized		-0.10241	-0.269016	-0.528308				AFUA_4G14700	1146	0.865724	2.09035	2.78773
"13_Af293_001_peak_1505", "46_Af293_001_peak_988"	2878928	2879135	208	2879044, 2879060	12.66832, 7.3147	1.96686, 2.03688	188, 173	14.19099, 9.1109	11.6509	14.191	2880458	2881313	+	upstream	-1530	1323	Afu5g11245	rgsC	Ortholog of <i>Aspergillus niger ATCC 1015</i> : 170145-mRNA and <i>Aspergillus zonatus</i> : Aspzo1_0130726	Uncharacterized		-0.049537	0.0519903	-0.37622				AFUA_1G12560	1178	0.865406	0.528734	0.367051
"13_Af293_001_peak_1721", "46_Af293_001_peak_1129"	1759970	1760411	442	1760078, 1760066	13.43148, 5.35272	2.08821, 1.9369	442, 307	14.967, 7.08074	11.0239	14.967	1754652	1758472	-	upstream	-1498	1498	Afu6g07720		Putative phosphoenolpyruvate carboxykinase; transcript up-regulated in conidia exposed to neutrophils; transcript downregulated in response to hypoxia	Uncharacterized		0.617544	-0.631299	2.51052				AFUA_5G14660	1971	0.865106	0.672844	0.741308
"13_Af293_001_peak_214", "46_Af293_001_peak_162"	3458898	3459378	481	3459246, 3459239	14.06467, 4.35724	2.1185, 1.8084	481, 184	15.61017, 6.04516	10.8277	15.6102	3456958	3457941	-	upstream	-957	957	Afu1g13040	#N/A	Ortholog(s) have role in regulation of spore germination	Uncharacterized		-0.773246	-1.96616	-1.8899				AFUA_7G00450	717	0.864494	0.54776	0.105758
"13_Af293_001_peak_1786", "46_Af293_001_peak_1165"	3219402	3219841	440	3219580, 3219702	10.67282, 7.0394	2.06061, 2.12925	440, 206	12.15977, 8.82656	10.4932	12.1598	3219940	3220875	+	upstream	-538	99	Afu6g12740	#N/A	Dienelactone hydrolase family protein	Uncharacterized		-0.0754661	-0.212692	-0.386642				AFUA_5G07490	1672	0.862381	-0.74806	0.346425
"13_Af293_001_peak_297", "46_Af293_001_peak_215"	4306586	4306793	208	4306677, 4306659	7.12628, 10.30348	1.80592, 2.34908	188, 185	8.54068, 12.18791	10.3643	12.1879	4311875	4315179	+	upstream	-5289	5082	Afu1g15910	#N/A	Ortholog(s) have role in conidiophore development	Uncharacterized		-1.36299	-1.3816	-1.72508				AFUA_6G07855	729	0.860646	0.752401	2.86813
"13_Af293_001_peak_1047", "46_Af293_001_peak_696"	1224619	1224886	268	1224731, 1224670	7.99894, 4.96247	1.77616, 1.89841	268, 246	9.43226, 6.67512	8.05369	9.43226	1218861	1221680	-	upstream	-2939	2939	Afu4g04320	#N/A	Has domain(s) with predicted DNA binding, sequence-specific DNA binding, transcription factor activity, sequence-specific DNA binding activity and role in regulation of transcription, DNA-templated	Uncharacterized		0.506298	1.57783	0.107136				AFUA_1G06810	2512	0.859808	0.825179	0.852154
"13_Af293_001_peak_803", "46_Af293_001_peak_546", "46_Af293_001_peak_547"	1399659	1403081	3423	1401638, 1399977, 1401192	100.82866, 145.01675, 199.01701	5.30395, 7.52111, 9.72532	3423, 765, 1620	104.2542, 148.86711, 206.48564	153.202	206.486	1398507	1399883	-	overlapStart	224	224	Afu3g05730	#N/A	Nicotinate mononucleotide pyrophosphorylase; no human homolog	Uncharacterized		0.225506	-0.0320783	0.722089				AFUA_4G06880	1226	0.858766	2.30893	2.2459
"13_Af293_001_peak_1504", "46_Af293_001_peak_987"	2860746	2864006	3261	2861966, 2861985	94.05579, 183.39903	4.92866, 8.64017	3261, 2547	97.13367, 188.40315	142.768	188.403	2859356	2861276	-	overlapStart	530	530	Afu5g11190		Ortholog(s) have role in positive regulation of asexual sporulation resulting in formation of a cellular spore, positive regulation of secondary metabolite biosynthetic process and plasma membrane localization	Uncharacterized		1.07953	-0.024174	-0.152013				AFUA_3G14580	531	0.858635	0.974048	1.03692
"13_Af293_001_peak_804", "46_Af293_001_peak_548"	1403812	1405392	1581	1404839, 1404199	116.72284, 158.86592	6.27442, 8.40451	1581, 1268	121.04286, 163.08047	142.062	163.08	1401904	1403996	-	overlapStart	184	184	Afu3g05740	#N/A	Aldose 1-epimerase	Uncharacterized		0.771858	1.7116	1.23503				AFUA_3G07640	3109	0.85751	0.536825	0.944455
"13_Af293_001_peak_342", "46_Af293_001_peak_242"	295557	296789	1233	296149, 296135	77.34656, 183.93114	4.0987, 8.68702	1233, 792	79.87877, 189.1142	134.496	189.114	296219	300514	+	overlapStart	-662	570	Afu2g01260	srbA	Sterol regulatory element binding protein (SREBP); basic helix-loop-helix leucine zipper DNA binding domain; role in the hypoxia response, iron homeostasis, ergosterol biosynthesis, resistance to azole drugs, maintenance of cell polarity	Verified		0.337539	1.22189	0.137006				AFUA_8G06090	1840	0.857369	-0.358535	0.611877
"13_Af293_001_peak_583", "46_Af293_001_peak_405"	2970479	2974029	3551	2972584, 2971128	93.56629, 164.93869	4.90251, 8.06015	3551, 3064	96.62274, 169.31953	132.971	169.32	2968867	2970661	-	overlapStart	182	182	Afu2g11520	farB2	Monosugar-transporter similar to mstC	Uncharacterized		1.13597	1.61175	1.74429				AFUA_8G07130	920	0.85725	0.909316	1.18306
"13_Af293_001_peak_2007", "46_Af293_001_peak_1304"	1036889	1039165	2277	1037321, 1037320	80.58764, 178.00728	4.25051, 9.10644	2277, 1908	83.2053, 182.72694	132.966	182.727	1038696	1041109	+	overlapStart	-1807	469	Afu8g04560	#N/A	Ortholog of <i>A. nidulans FGSC A4</i> : AN1465, AN8786, <i>A. fumigatus Af293</i> : Afu8g01300, <i>A. niger CBS 513.88</i> : An16g08420 and <i>Aspergillus wentii</i> : Aspwe1_0030845	Uncharacterized		1.25598	3.52439	0.793991				AFUA_1G17190	1984	0.856828	0.860053	1.72641
"13_Af293_001_peak_1924", "46_Af293_001_peak_1250"	1448255	1451203	2949	1449423, 1449430	85.26614, 166.34398	4.47775, 8.11975	2949, 700	88.03623, 170.75342	129.395	170.753	1449832	1451264	+	overlapStart	-1577	61	Afu7g05920	#N/A	Ortholog(s) have stearoyl-CoA 9-desaturase activity	Uncharacterized		0.505541	1.16625	0.462174				AFUA_8G00140	1453	0.854669	2.11492	2.12399
"13_Af293_001_peak_1680", "46_Af293_001_peak_1094", "46_Af293_001_peak_1095"	1217216	1221325	4110	1218525, 1218488, 1220264	99.7692, 131.22488, 141.81676	5.24289, 7.37542, 7.82566	4110, 2623, 609	103.12174, 134.84354, 145.6086	127.858	145.609	1218001	1224720	+	overlapStart	-785	785	Afu6g05120		Ortholog(s) have protein serine/threonine kinase activity, protein serine/threonine/tyrosine kinase activity, protein tyrosine kinase activity	Uncharacterized		0.509767	0.848187	0.576498				AFUA_8G05850	1433	0.854384	1.2099	0.361707
"13_Af293_001_peak_620", "46_Af293_001_peak_433", "46_Af293_001_peak_434"	3375875	3382388	6514	3380775, 3378736, 3380861	114.85686, 111.22842, 139.81607	6.15258, 7.01804, 7.1114	6514, 3512, 1357	119.05063, 114.57535, 143.57045	125.732	143.57	3372224	3376922	-	overlapStart	1047	1047	Afu2g13140		Protein with homology to Ime2p, a serine/threonine protein kinase involved in activation of meiosis of S. cerevisiae; stuA-dependent up-regulation in developmentally competent hyphae	Uncharacterized		0.572546	0.953337	0.720822				AFUA_2G14661	496	0.854167	2.10105	2.46344
"13_Af293_001_peak_1056", "46_Af293_001_peak_704"	1360991	1361624	634	1361227, 1361234	94.12509, 148.98088	4.93238, 7.90526	634, 344	97.206, 152.92575	125.066	152.926	1358359	1360997	-	overlapStart	6	6	Afu4g04815	#N/A	Ortholog(s) have mitochondrial outer membrane localization	Uncharacterized		#N/A	#N/A	#N/A				AFUA_3G10920	1415	0.853496	1.02276	1.11323
"13_Af293_001_peak_1025", "46_Af293_001_peak_685"	969931	973808	3878	972110, 972119	87.55284, 152.08002	4.59203, 7.76919	3878, 1242	90.40145, 156.10805	123.255	156.108	972646	973887	+	overlapStart	-2715	79	Afu4g03410		Putative flavohemoprotein; protein induced by heat shock and hypoxia	Uncharacterized		1.26829	0.845926	0.975704				AFUA_1G04575	912	0.852301	-0.113203	-0.158037
"13_Af293_001_peak_244", "46_Af293_001_peak_181"	3740517	3742743	2227	3741188, 3741181	90.33948, 148.29918	4.73372, 7.85605	2227, 1068	93.27695, 152.22623	122.752	152.226	3738068	3740960	-	overlapStart	443	443	Afu1g13980	#N/A	Ortholog of <i>A. nidulans FGSC A4</i> : AN2186, AN10116, <i>A. niger CBS 513.88</i> : An08g07120, An12g09760, An05g02480, An12g10180 and <i>A. oryzae RIB40</i> : AO090010000355, AO090010000554	Uncharacterized		0.33521	0.983436	0.713924				AFUA_8G05590	864	0.851277	0.955374	0.230362
"13_Af293_001_peak_750", "46_Af293_001_peak_517"	397768	401121	3354	399862, 399855	87.69587, 146.71359	4.59927, 7.5034	3354, 3244	90.55003, 150.60037	120.575	150.6	395356	397771	-	overlapStart	3	3	Afu3g01580	#N/A	Putative glucose-methanol-choline (GMC) oxidoreductase; protein induced by hydrogen peroxide; hypoxia induced protein; repressed by gliotoxin exposure	Uncharacterized		1.01984	0.388426	-0.190626				AFUA_6G13820	847	0.848011	-0.246885	-2.83491
"13_Af293_001_peak_39", "46_Af293_001_peak_31"	1079308	1079840	533	1079578, 1079558	73.30732, 159.78114	3.93075, 7.91885	533, 437	75.73975, 164.0336	119.887	164.034	1078970	1079501	-	overlapStart	193	193	Afu1g03720		Ortholog(s) have endoplasmic reticulum, mitochondrion localization	Uncharacterized		0.576528	1.08315	-0.548354				AFUA_5G03010	1257	0.847444	1.25327	2.16195
"13_Af293_001_peak_684", "46_Af293_001_peak_470"	4018167	4022351	4185	4020384, 4020320	99.11835, 129.60979	5.20544, 7.39964	4185, 2773	102.42226, 133.20392	117.813	133.204	4014904	4018385	-	overlapStart	218	218	Afu2g15170	dld1	Ortholog of <i>A. nidulans FGSC A4</i> : AN7583, <i>A. niger CBS 513.88</i> : An09g03380, <i>Aspergillus wentii</i> : Aspwe1_0117969, <i>Aspergillus sydowii</i> : Aspsy1_0152812 and <i>Aspergillus terreus NIH2624</i> : ATET_07870	Uncharacterized		0.544075	-0.019491	0.689084				AFUA_7G06120	1585	0.846707	-0.262828	-0.275278
"13_Af293_001_peak_1974", "46_Af293_001_peak_1283"	654430	655605	1176	655323, 655203	71.24536, 152.89992	3.82343, 7.49461	1176, 738	73.63307, 156.95393	115.293	156.954	653729	655067	-	overlapStart	637	538	Afu8g02440	#N/A	Putative c-4 methyl sterol oxidase with a predicted role in ergosterol biosynthesis; repressed by exposure to artemisinin; SrbA-regulated during hypoxia	Uncharacterized		1.34124	0.649359	-3.64932				AFUA_2G09690	183	0.846313	0.859617	0.635496
"13_Af293_001_peak_251", "46_Af293_001_peak_185"	3830246	3832080	1835	3831679, 3831092	70.72399, 153.11169	3.8005, 7.91165	1835, 1089	73.09982, 157.17174	115.136	157.172	3832067	3836990	+	overlapStart	-1821	13	Afu1g14330	cdr1B	Putative ABC transporter; mutation causes increased azole itraconazole, voriconazole and posaconazole sensitivity	Verified		2.44405	2.94467	-2.49967				AFUA_3G09250	1144	0.841908	0.998335	0.742678
"13_Af293_001_peak_207", "46_Af293_001_peak_154"	3392037	3393567	1531	3392861, 3393063	76.21, 144.97916	4.04635, 7.14004	1531, 1107	78.71272, 148.82848	113.771	148.828	3393418	3397352	+	overlapStart	-1381	149	Afu1g12840	#N/A	Putative nitrite reductase; nitrogen-regulated gene, used as a conditional promoter; protein induced by heat shock; transcript downregulated in response to voriconazole	Uncharacterized		1.0926	0.00682219	-0.644561				AFUA_5G02450	1119	0.839165	0.826689	0.892597
"13_Af293_001_peak_119", "46_Af293_001_peak_86", "46_Af293_001_peak_87"	2046450	2049885	3436	2048056, 2046869, 2049494	84.65883, 162.13892, 83.35754	4.44768, 8.26177, 5.50591	3436, 2532, 485	87.40691, 166.46297, 86.33306	113.401	166.463	2044078	2046478	-	overlapStart	28	28	Afu1g07200		Has domain(s) with predicted catalytic activity, heme binding, oxidoreductase activity	Uncharacterized		0.410647	0.498686	-0.290202				AFUA_3G12270	787	0.838431	1.81327	0.227057
"13_Af293_001_peak_1161", "46_Af293_001_peak_767"	2613628	2615713	2086	2615387, 2615401	74.47298, 144.83298	3.98353, 7.54212	2086, 1553	76.9334, 148.67897	112.806	148.679	2614847	2618627	+	overlapStart	-1219	866	Afu4g10100	#N/A	Ortholog(s) have cytosol localization	Uncharacterized		0.156011	0.179527	0.108236				AFUA_8G06100	1358	0.835872	-1.01845	0.40922
"13_Af293_001_peak_1643", "46_Af293_001_peak_1072"	728948	729857	910	729393, 729404	79.76108, 139.11272	4.22926, 7.28503	910, 557	82.35632, 142.85591	112.606	142.856	728865	729398	-	overlapStart	450	83	Afu6g03400	#N/A	Transcript up-regulated in conidia exposed to neutrophils	Uncharacterized		1.66521	0.941875	0.649028				AFUA_4G01490	1108	0.835351	0.855886	-0.105353
"13_Af293_001_peak_836", "46_Af293_001_peak_570"	1927055	1932815	5761	1928289, 1929607	114.89597, 101.37623	6.15518, 6.21209	5761, 2809	119.09345, 104.59171	111.843	119.093	1929979	1934508	+	overlapStart	-2924	1693	Afu3g07640		Putative plasma membrane H+ ATPase; transcript upregulated during conidial germination and in response to amphotericin B; protein and transcript levels downregulated by caspofungin treatment	Verified		0.85751	0.536825	0.944455				AFUA_1G10350	1416	0.835081	0.74554	0.61603
"13_Af293_001_peak_1206", "46_Af293_001_peak_792"	2950203	2953061	2859	2951244, 2951268	81.92645, 134.22803	4.31469, 7.41655	2859, 2362	84.58733, 137.89136	111.239	137.891	2952442	2954594	+	overlapStart	-2239	619	Afu4g11280	#N/A	Ortholog(s) have dolichyl-phosphate-mannose-glycolipid alpha-mannosyltransferase activity and role in GPI anchor biosynthetic process	Uncharacterized		0.0629714	1.29527	1.44905				AFUA_5G01350	1858	0.833791	0.0196971	0.467643
"13_Af293_001_peak_814", "46_Af293_001_peak_556"	1528737	1529212	476	1528964, 1528953	75.71146, 140.45169	4.07379, 7.99278	476, 355	78.20123, 144.21771	111.209	144.218	1526148	1528852	-	overlapStart	115	115	Afu3g06180	#N/A	Ortholog(s) have DNA-(apurinic or apyrimidinic site) lyase activity, double-stranded DNA 3'-5' exodeoxyribonuclease activity, phosphodiesterase I activity	Uncharacterized		0.343571	-0.0188783	0.693192				AFUA_4G07845	524	0.832912	0.902622	0.961132
"13_Af293_001_peak_1395", "46_Af293_001_peak_921"	1504180	1504821	642	1504423, 1504422	76.03883, 137.84598	4.0385, 7.29694	642, 543	78.53695, 141.56836	110.053	141.568	1504545	1507198	+	overlapStart	-365	276	Afu5g06270		5-aminolevulinic acid synthase	Uncharacterized		0.711068	1.24614	0.977013				AFUA_8G06590	1394	0.832736	0.451641	0.892178
"13_Af293_001_peak_130", "46_Af293_001_peak_95"	2108814	2110058	1245	2109734, 2109728	85.21571, 126.44138	4.51479, 7.1001	1245, 1060	87.98377, 129.98723	108.986	129.987	2109870	2111253	+	overlapStart	-1056	188	Afu1g07480	hem13	Coproporphyrinogen III oxidase with a predicted role in heme biosynthesis; protein levels increase in amphotericin B; reacts with rabbit immunosera exposed to conidia; repressed by exposure to artemisinin; SrbA-regulated during hypoxia	Uncharacterized		1.62821	1.01464	0.217277				AFUA_3G08900	1410	0.831789	0.383816	0.184525
"13_Af293_001_peak_1933", "46_Af293_001_peak_1258"	1488899	1490050	1152	1489467, 1489449	74.15817, 136.95573	3.95306, 7.26894	1152, 470	76.60968, 140.66325	108.636	140.663	1484454	1489282	-	overlapStart	383	383	Afu7g06050	#N/A	Ortholog(s) have SNARE binding, polyubiquitin binding activity, role in protein secretion, ubiquitin-dependent protein catabolic process, vesicle-mediated transport and plasma membrane localization	Uncharacterized		-0.516123	-0.575099	-0.0274004				AFUA_1G02620	612	0.831378	0.823385	1.78719
"13_Af293_001_peak_234", "46_Af293_001_peak_175", "46_Af293_001_peak_176", "46_Af293_001_peak_177"	3664198	3669302	5105	3665749, 3665658, 3667333, 3668504	87.95531, 120.95123, 92.78444, 112.42725	4.61237, 6.87697, 5.95433, 6.72429	5105, 1653, 1106, 971	90.81824, 124.42553, 95.88813, 115.78914	106.73	124.426	3668689	3673071	+	overlapStart	-4491	613	Afu1g13750	#N/A	C2H2 transcription factor; calcium induced	Uncharacterized		-0.54978	-0.277227	-0.872768				AFUA_3G14570	1491	0.83081	2.07675	-1.08111
"13_Af293_001_peak_190", "46_Af293_001_peak_135", "46_Af293_001_peak_136", "46_Af293_001_peak_137"	3144794	3153947	9154	3148564, 3146423, 3147128, 3152710	121.59032, 138.38295, 98.34605, 52.24809	6.69013, 8.03252, 6.40089, 4.53658	9154, 1653, 3300, 2186	126.49547, 142.11302, 101.52222, 54.82631	106.239	142.113	3153582	3157151	+	overlapStart	-8788	365	Afu1g11950		Has domain(s) with predicted protein kinase binding activity and role in regulation of cyclin-dependent protein serine/threonine kinase activity	Uncharacterized		-0.0975283	-0.799503	0.490799				AFUA_6G05200	826	0.828702	1.04807	1.08128
"13_Af293_001_peak_265", "46_Af293_001_peak_193"	3954710	3955137	428	3954894, 3954886	95.445, 108.54091	5.16942, 7.34875	428, 400	98.56957, 111.85316	105.211	111.853	3955077	3957710	+	overlapStart	-367	60	Afu1g14770	#N/A	Ortholog(s) have mRNA binding, tRNA dihydrouridine synthase activity, role in tRNA modification and cytoplasm, nuclear periphery localization	Uncharacterized		-0.0296179	0.0192851	-0.0521428				AFUA_6G10250	2120	0.828459	1.15475	-0.758648
"13_Af293_001_peak_529", "46_Af293_001_peak_380", "46_Af293_001_peak_381"	2433060	2436751	3692	2434161, 2433930, 2436403	87.72438, 116.6013, 101.23889	4.60072, 6.86209, 6.35738	3692, 1733, 563	90.57978, 120.016, 104.45214	105.016	120.016	2432444	2433277	-	overlapStart	217	217	Afu2g09510		Protein of unknown function; transcript downregulated in response to voriconazole	Uncharacterized		-0.952427	-2.03179	-1.87832				AFUA_5G00720	803	0.827217	0.670319	0.958993
"13_Af293_001_peak_1723", "46_Af293_001_peak_1131"	1772650	1773915	1266	1773428, 1773489	59.92588, 143.92661	3.34662, 7.65118	1266, 1065	62.11169, 147.75395	104.933	147.754	1773673	1775224	+	overlapStart	-1023	242	Afu6g07770		Putative alanine aminotransferase	Uncharacterized		0.535024	-0.011004	0.231967				AFUA_6G14470	751	0.826078	1.16856	1.71054
"13_Af293_001_peak_548", "46_Af293_001_peak_389", "46_Af293_001_peak_390", "46_Af293_001_peak_391"	2698477	2705396	6920	2700201, 2700176, 2702146, 2704906	109.16336, 158.97676, 94.13369, 37.33118	5.79999, 8.57434, 6.34268, 3.8195	6920, 2425, 2838, 392	113.10655, 163.19521, 97.25494, 39.71738	103.319	163.195	2695140	2699119	-	overlapStart	642	642	Afu2g10550		Protein of unknown function; calcium induced	Uncharacterized		0.0296158	0.426176	-0.123372				AFUA_5G00700	1092	0.825526	2.30919	-0.529897
"13_Af293_001_peak_742", "46_Af293_001_peak_509"	205719	209174	3456	207274, 207269	91.00002, 108.79266	4.76779, 6.65593	3456, 3055	93.95917, 112.10767	103.033	112.108	208792	218006	+	overlapStart	-3073	382	Afu3g00910	#N/A	Putative alpha(1-3) glucan synthase; predicted gene pair with AFUA_2G11270 (ags2)	Verified		-0.399226	0.261473	-0.286411				AFUA_5G00280	2170	0.825082	1.04971	0.326758
"13_Af293_001_peak_806", "46_Af293_001_peak_550", "46_Af293_001_peak_551"	1407638	1410285	2648	1408435, 1408507, 1410090	104.26949, 164.40465, 21.77263	5.50635, 8.09365, 2.95311	2648, 1879, 538	107.93925, 168.77255, 23.91294	100.208	168.773	1405026	1408247	-	overlapStart	609	609	Afu3g05760		C6 transcription factor; ortholog of <i>A. nidulans</i> AN3433; calcium downregulated	Uncharacterized		0.59916	1.81517	1.74168				AFUA_5G12000	573	0.824837	0.966846	1.21289
"13_Af293_001_peak_899", "46_Af293_001_peak_613", "46_Af293_001_peak_614"	2847021	2849913	2893	2848706, 2848719, 2849425	93.62846, 135.05193, 59.77172	4.90581, 7.6583, 4.93042	2893, 1547, 350	96.68736, 138.7278, 62.44085	99.2853	138.728	2847849	2852769	+	overlapStart	-828	828	Afu3g10940	#N/A	Ortholog of <i>A. nidulans FGSC A4</i> : AN4899, <i>A. oryzae RIB40</i> : AO090003000644, <i>Aspergillus wentii</i> : Aspwe1_0362912, <i>Aspergillus sydowii</i> : Aspsy1_0793863 and <i>Aspergillus terreus NIH2624</i> : ATET_04619	Uncharacterized		0.156356	0.659681	0.136494				AFUA_1G03180	612	0.824216	2.51521	2.68182
"13_Af293_001_peak_1419", "46_Af293_001_peak_932"	1942289	1942924	636	1942586, 1942595	74.44922, 117.24505	4.05493, 6.68145	636, 462	76.90896, 120.66862	98.7888	120.669	1942829	1944341	+	overlapStart	-540	95	Afu5g07780	#N/A	Putative squalene monooxygenase; higher expression in 48 h biofilm vs planktonic cells; SrbA-regulated during hypoxia	Verified		1.02552	0.68759	0.174494				AFUA_7G05290	849	0.822406	0.838559	0.847934
"13_Af293_001_peak_107", "46_Af293_001_peak_77"	1933651	1934483	833	1933903, 1933932	72.50763, 118.26147	3.91067, 6.65848	833, 504	74.92315, 121.69767	98.3104	121.698	1932519	1933785	-	overlapStart	134	134	Afu1g06770		40S ribosomal protein S26	Uncharacterized		0.614379	0.659225	0.723668				AFUA_5G14960	354	0.822368	-0.157577	-1.03135
"13_Af293_001_peak_432", "46_Af293_001_peak_307"	1150934	1152705	1772	1152169, 1152380	98.03563, 92.10332	5.19426, 6.28391	1772, 1572	101.28477, 95.19823	98.2415	101.285	1151808	1155779	+	overlapStart	-874	874	Afu2g04170		Ortholog(s) have cytosol localization	Uncharacterized		-0.304987	-0.269748	-0.101552				AFUA_4G06620	1438	0.820202	0.942217	2.62849
"13_Af293_001_peak_1103", "46_Af293_001_peak_730"	1888984	1891389	2406	1889677, 1889634	75.01311, 115.20822	4.02468, 6.48173	2406, 1944	77.48632, 118.60614	98.0462	118.606	1887031	1890751	-	overlapStart	1767	638	Afu4g07270	#N/A	Putative serine carboxypeptidase; predicted signal sequence for secretion	Uncharacterized		0.120737	0.123813	-0.339074				AFUA_6G13940	1893	0.819839	1.40468	3.22126
"13_Af293_001_peak_2042", "46_Af293_001_peak_1326"	1421500	1422339	840	1421685, 1421681	82.93616, 107.03679	4.38228, 6.59204	840, 512	85.62651, 110.32926	97.9779	110.329	1421584	1423991	+	overlapStart	-84	84	Afu8g05985	#N/A	Ortholog of <i>A. nidulans FGSC A4</i> : AN1603, <i>Neosartorya fischeri NRRL 181</i> : NFIA_098760, NFIA_099140, <i>Aspergillus wentii</i> : Aspwe1_0689083 and <i>Aspergillus versicolor</i> : Aspve1_0037404	Uncharacterized		1.72753	1.31953	-2.4771				AFUA_5G08200	789	0.818358	0.948875	1.37498
"13_Af293_001_peak_1877", "46_Af293_001_peak_1221"	806178	806709	532	806422, 806435	76.29809, 110.07653	4.10734, 6.75169	532, 379	78.80333, 113.4078	96.1056	113.408	804301	806313	-	overlapStart	135	135	Afu7g03740		Putative 14-alpha demethylase with a predicted role in ergosterol biosynthesis; transcript upregulated in response to amphotericin B; SrbA-regulated during hypoxia	Verified		0.463007	0.52612	0.247192				AFUA_3G07150	1602	0.8179	0.832444	0.489121
"13_Af293_001_peak_1231", "46_Af293_001_peak_811"	3097431	3098643	1213	3098141, 3098221	88.45458, 97.43614	4.67949, 5.88141	1213, 1043	91.33354, 100.60023	95.9669	100.6	3093878	3098144	-	overlapStart	713	499	Afu4g11710	#N/A	Putative oxidoreductase, zinc-binding dehydrogenase family protein; transcript up-regulated in conidia exposed to neutrophils	Uncharacterized		0.262242	0.788524	0.053783				AFUA_3G02040	1829	0.817844	0.435252	3.18418
"13_Af293_001_peak_840", "46_Af293_001_peak_571"	1988590	1990659	2070	1990050, 1990038	63.07909, 119.31441	3.47534, 5.79565	2070, 570	65.31389, 122.76567	94.0398	122.766	1979882	1988669	-	overlapStart	79	79	Afu3g07860		Has domain(s) with predicted role in biosynthetic process	Uncharacterized		-0.223372	0.57956	0.514862				AFUA_6G10450	887	0.816811	0.929476	0.16386
"13_Af293_001_peak_122", "46_Af293_001_peak_89"	2061195	2061653	459	2061427, 2061435	77.77247, 99.41241	4.23803, 6.3178	459, 337	80.31547, 102.60125	91.4584	102.601	2057512	2061280	-	overlapStart	85	85	Afu1g07250		Ortholog(s) have role in microautophagy, polyphosphate metabolic process, protein localization, vacuolar transport, vacuole fusion, non-autophagic	Uncharacterized		0.0612828	0.515577	0.542769				AFUA_2G00150	894	0.815684	1.4511	0.40922
"13_Af293_001_peak_371", "46_Af293_001_peak_258"	693809	694560	752	694150, 694168	75.69752, 101.32648	4.0229, 6.20855	752, 471	78.18694, 104.54126	91.3641	104.541	689889	693981	-	overlapStart	172	172	Afu2g02690	atrR	Ortholog(s) have role in positive regulation of transcription from RNA polymerase II promoter involved in cellular response to chemical stimulus and cytosol, nucleus localization	Uncharacterized		-0.0113496	2.14256	-6.67633				AFUA_1G05080	1075	0.813033	0.924356	0.907203
"13_Af293_001_peak_1178", "46_Af293_001_peak_777"	2698627	2700692	2066	2699692, 2700475	82.67515, 92.06564	4.35076, 6.14815	2066, 1949	85.35789, 95.1599	90.2589	95.1599	2700294	2704549	+	overlapStart	-1667	398	Afu4g10340	#N/A	C6 zinc-finger domain protein; transcript up-regulated in conidia exposed to neutrophils	Uncharacterized		0.378771	0.430186	0.574989				AFUA_7G00910	2373	0.812335	0.186566	1.00127
"13_Af293_001_peak_1701", "46_Af293_001_peak_1112"	1495321	1497490	2170	1496739, 1496042	76.27307, 98.22265	4.10617, 6.19856	2170, 1906	78.77776, 101.39705	90.0874	101.397	1494939	1495802	-	overlapStart	481	382	Afu6g06830	#N/A	RNA polymerase II mediator complex subunit; transcript up-regulated in conidia exposed to neutrophils	Uncharacterized		0.490203	0.707758	0.613546				AFUA_6G07020	2527	0.811089	0.435486	-0.552306
"13_Af293_001_peak_738", "46_Af293_001_peak_506"	180878	181333	456	181160, 181160	63.25775, 110.98221	3.61257, 6.34408	456, 369	65.49515, 114.32684	89.911	114.327	179866	181070	-	overlapStart	192	192	Afu3g00810	#N/A	Putative cholestenol delta-isomerase; transcript up-regulated in conidia exposed to neutrophils; SrbA-regulated during hypoxia	Uncharacterized		0.72343	1.28357	-3.26406				AFUA_8G01110	1077	0.809896	0.0127678	-1.23747
"13_Af293_001_peak_872", "46_Af293_001_peak_595", "46_Af293_001_peak_596", "46_Af293_001_peak_597"	2556743	2559785	3043	2559152, 2557391, 2558182, 2559147	87.22333, 91.44731, 69.80938, 94.9263	4.59566, 5.82951, 5.11205, 5.84785	3043, 1037, 362, 1100	90.05742, 94.53375, 72.603, 98.05748	88.8129	98.0575	2553568	2557007	-	overlapStart	264	264	Afu3g09960	#N/A	Putative aureobasidin resistance protein; required for inositol phosphorylceramide (IPC) synthase activity	Uncharacterized		-0.523107	0.170875	0.428129				AFUA_3G06970	1131	0.807317	0.879845	0.946613
"13_Af293_001_peak_1357", "46_Af293_001_peak_889", "46_Af293_001_peak_890"	1003750	1006413	2664	1005685, 1004343, 1005705	85.37994, 81.27158, 87.69619	4.50311, 5.57692, 5.84883	2664, 369, 1414	88.15376, 84.21993, 90.73103	87.7016	90.731	1000935	1004490	-	overlapStart	740	740	Afu5g03730	#N/A	Protein of unknown function; calcium induced	Uncharacterized		-0.100959	-0.00742589	0.23731				AFUA_2G04690	1678	0.806528	0.972819	0.834698
"13_Af293_001_peak_1992", "46_Af293_001_peak_1295"	882273	882946	674	882542, 882522	83.77273, 85.53629	4.46997, 6.16425	674, 495	86.49062, 88.54185	87.5162	88.5418	876050	882386	-	overlapStart	113	113	Afu8g04060	#N/A	Has domain(s) with predicted hydrolase activity, hydrolyzing O-glycosyl compounds activity and role in carbohydrate metabolic process	Uncharacterized		0.0803262	0.137122	0.201525				AFUA_6G03620	1782	0.806374	1.84202	0.682778
"13_Af293_001_peak_1607", "46_Af293_001_peak_1045"	408398	409484	1087	408787, 408771	73.21781, 95.11326	3.94819, 5.8331	1087, 1018	75.64864, 98.2466	86.9476	98.2466	407542	408882	-	overlapStart	484	484	Afu6g02280		Allergen Asp f 3; peroxiredoxin family reductase; putative peroxismal membrane protein; IgE binding; protein induced by heat shock and by exposure to hydrogen peroxide; hypoxia induced protein; induced by gliotoxin exposure	Verified		0.735131	0.758454	0.422465				AFUA_3G09730	2158	0.806258	-0.84313	1.08385
"13_Af293_001_peak_841", "46_Af293_001_peak_572", "46_Af293_001_peak_573"	1993409	1995615	2207	1995015, 1993844, 1995046	75.60195, 51.92892, 124.01977	4.03508, 4.36775, 6.59542	2207, 805, 441	78.08901, 54.50378, 127.53203	86.7083	127.532	1995571	1997647	+	overlapStart	-2162	44	Afu3g07890		Ortholog of <i>A. nidulans FGSC A4</i> : AN2953, <i>A. niger CBS 513.88</i> : An02g11360, <i>A. oryzae RIB40</i> : AO090005001486, <i>Aspergillus wentii</i> : Aspwe1_0041944 and <i>Aspergillus sydowii</i> : Aspsy1_0056308	Uncharacterized		0.168338	0.609934	1.42833				AFUA_1G00440	1735	0.805782	0.793369	0.474809
"13_Af293_001_peak_198", "46_Af293_001_peak_145"	3235666	3236526	861	3235933, 3235941	76.30496, 89.88767	4.09045, 5.80393	861, 689	78.81036, 92.95254	85.8815	92.9525	3234741	3235925	-	overlapStart	259	259	Afu1g12250	och4	Mitochondrial hypoxia response domain protein; protein and transcript levels downregulated by caspofungin treatmen	Uncharacterized		0.131556	0.629316	0.724824				AFUA_4G13640	240	0.805782	-0.943597	0.340508
"13_Af293_001_peak_126", "46_Af293_001_peak_92", "46_Af293_001_peak_93", "46_Af293_001_peak_94"	2092807	2096393	3587	2095388, 2093799, 2094443, 2095468	99.24954, 32.50205, 52.67574, 143.48637	5.21301, 3.71184, 4.67665, 8.18937	3587, 532, 447, 1411	102.56389, 34.81845, 55.2593, 147.30917	84.9877	147.309	2094386	2098162	+	overlapStart	-1579	1579	Afu1g07400		Has domain(s) with predicted role in anaphase-promoting complex-dependent proteasomal ubiquitin-dependent protein catabolic process, regulation of mitotic metaphase/anaphase transition and anaphase-promoting complex localization	Uncharacterized		0.716418	0.376756	1.06466				AFUA_3G00710	1074	0.805405	2.23799	6.58018
"13_Af293_001_peak_832", "46_Af293_001_peak_567"	1822145	1822618	474	1822358, 1822357	75.57559, 88.72485	4.12048, 5.92573	474, 399	78.06205, 91.77425	84.9181	91.7742	1822433	1824328	+	overlapStart	-288	185	Afu3g07270		Ortholog of <i>A. nidulans FGSC A4</i> : AN4834, <i>A. niger CBS 513.88</i> : An02g13430, <i>A. oryzae RIB40</i> : AO090020000197, <i>Aspergillus wentii</i> : Aspwe1_0052406 and <i>Aspergillus sydowii</i> : Aspsy1_0087772	Uncharacterized		0.175359	0.0695703	-0.0244132				AFUA_8G07200	1476	0.804925	1.21184	1.38444
"13_Af293_001_peak_1899", "46_Af293_001_peak_1239"	1098499	1098968	470	1098712, 1098717	69.47598, 94.6437	3.84719, 6.05959	470, 343	71.82507, 97.7719	84.7985	97.7719	1096539	1098600	-	overlapStart	101	101	Afu7g04735	#N/A	Has domain(s) with predicted ATP binding, protein kinase activity and role in protein phosphorylation	Uncharacterized		#N/A	#N/A	#N/A				AFUA_6G04380	2329	0.803634	0.972694	1.63071
"13_Af293_001_peak_1567", "46_Af293_001_peak_1020"	3864515	3865309	795	3864733, 3864765	90.02444, 73.6026	4.83626, 5.00674	795, 505	92.95197, 76.44798	84.7	92.952	3862407	3865284	-	overlapStart	769	25	Afu5g14930	#N/A	Protein of unknown function; predicted gene pair with AFUA_1G16030	Uncharacterized		-0.386896	-1.32086	-1.68916				AFUA_4G07030	898	0.803302	2.44575	1.31417
"13_Af293_001_peak_855", "46_Af293_001_peak_586"	2165140	2166820	1681	2165826, 2165858	79.63612, 82.06546	4.43894, 5.75527	1681, 1217	82.22861, 85.02453	83.6266	85.0245	2162836	2165768	-	overlapStart	628	628	Afu3g08450		Ortholog of <i>A. nidulans FGSC A4</i> : AN2979, <i>A. niger CBS 513.88</i> : An02g12090, <i>A. oryzae RIB40</i> : AO090005001429, <i>Aspergillus wentii</i> : Aspwe1_0551961 and <i>Aspergillus sydowii</i> : Aspsy1_0056256	Uncharacterized		-0.230052	-0.336441	-0.099517				AFUA_4G06410	798	0.802327	0.139348	0.489154
"13_Af293_001_peak_43", "46_Af293_001_peak_34", "46_Af293_001_peak_35"	1138622	1140221	1600	1138956, 1138931, 1139695	81.66206, 147.78435, 12.78833	4.30195, 7.92876, 2.54031	1600, 509, 189	84.31418, 151.69775, 14.74017	83.584	151.698	1139785	1142517	+	overlapStart	-1163	436	Afu1g03950	erg5	Cytochrome P450 with a role in C-22 denaturation; sterol C22 desaturase; SrbA-regulated during hypoxia	Uncharacterized		1.07079	1.38637	0.612209				AFUA_5G14670	1296	0.801792	0.67628	0.687647
"13_Af293_001_peak_1681", "46_Af293_001_peak_1096"	1230062	1230550	489	1230272, 1230275	69.04501, 88.53078	3.85383, 5.73541	489, 395	71.38533, 91.57782	81.4816	91.5778	1228319	1230169	-	overlapStart	107	107	Afu6g05140		Putative sterol delta 5,6-desaturase-like protein with similarity to Erg3; upregulated in 24h biofilm vs planktonic culture; SrbA-regulated during hypoxia	Uncharacterized		1.0535	0.998228	0.0676761				AFUA_5G00310	1961	0.800896	0.519789	0.114817
"13_Af293_001_peak_1320", "46_Af293_001_peak_866"	501973	503940	1968	503251, 503238	81.86047, 75.4307	4.34878, 5.31332	1968, 1258	84.5193, 78.30228	81.4108	84.5193	503797	505194	+	overlapStart	-1824	143	Afu5g01970	#N/A	Glyceraldehyde-3-phosphate dehydrogenase; predicted gene pair with AFUA_5G01030; protein induced by hydrogen peroxide; reacts with rabbit immunosera exposed to A. fumigatus conidia: induced by L-tyrosine	Verified		0.518104	0.204589	0.233738				AFUA_7G04690	817	0.800756	0.606902	0.420341
"46_Af293_001_peak_886", "13_Af293_001_peak_1351"	912255	912781	527	912474, 912474	96.90279, 57.00322	6.01372, 3.40104	527, 491	100.05887, 59.14518	79.602	100.059	907838	912507	-	overlapStart	252	252	Afu5g03370		Has domain(s) with predicted DNA binding activity, role in telomere maintenance and nuclear chromosome, telomeric region localization	Uncharacterized		-0.107583	-0.11759	-0.0145699				AFUA_4G09360	474	0.800419	1.0024	1.32265
"13_Af293_001_peak_774", "46_Af293_001_peak_533"	918700	919301	602	918951, 918958	65.23043, 88.50704	3.57849, 5.08356	602, 482	67.50118, 91.55371	79.5274	91.5537	918970	922055	+	overlapStart	-270	270	Afu3g03440		Putative siderophore transporter; expression upregulated under low iron conditions; SrbA-regulated during hypoxia	Verified		0.615987	0.27928	1.2559				AFUA_2G14680	1286	0.798436	1.32281	1.30446
"13_Af293_001_peak_1663", "46_Af293_001_peak_1088"	1022986	1023855	870	1023687, 1023551	58.02771, 95.68764	3.2972, 5.33349	870, 786	60.18476, 98.82835	79.5066	98.8284	1018821	1023816	-	overlapStart	830	39	Afu6g04460		Ortholog(s) have cardiolipin synthase activity, role in cellular ion homeostasis, lipid biosynthetic process, mitochondrial genome maintenance, mitochondrial membrane organization and mitochondrion localization	Uncharacterized		0.55516	0.14087	0.649007				AFUA_6G02230	1550	0.795999	0.706699	0.738183
"13_Af293_001_peak_856", "46_Af293_001_peak_587"	2169321	2171080	1760	2169564, 2169567	84.84642, 67.78088	4.64525, 5.20387	1760, 1160	87.6012, 70.55051	79.0759	87.6012	2167384	2169459	-	overlapStart	138	138	Afu3g08460		60S ribosomal protein L35Ae	Uncharacterized		0.646181	0.765559	0.715893				AFUA_3G12300	545	0.795935	0.829541	1.00557
"13_Af293_001_peak_427", "46_Af293_001_peak_302"	1123219	1124068	850	1123732, 1123740	67.18053, 83.00755	3.66142, 5.45466	850, 364	69.4847, 85.97843	77.7316	85.9784	1120470	1123273	-	overlapStart	54	54	Afu2g04095		Ortholog of <i>A. nidulans FGSC A4</i> : AN5225, <i>A. fumigatus Af293</i> : Afu4g04605, <i>A. niger CBS 513.88</i> : An13g04060, An07g08820 and <i>A. oryzae RIB40</i> : AO090206000029	Uncharacterized|Merged/Split		#N/A	#N/A	#N/A				AFUA_3G06840	1163	0.79581	0.89357	1.00042
"13_Af293_001_peak_227", "46_Af293_001_peak_173"	3569329	3571039	1711	3570636, 3570651	78.10117, 71.74505	4.27977, 5.28496	1711, 939	80.6525, 74.56341	77.608	80.6525	3570626	3571517	+	overlapStart	-1297	413	Afu1g13430	#N/A	Ortholog of <i>A. nidulans FGSC A4</i> : AN1574, AN0682, <i>A. fumigatus Af293</i> : Afu8g05950, <i>A. niger CBS 513.88</i> : An09g02840 and <i>A. oryzae RIB40</i> : AO090012000536	Uncharacterized		0.492254	-0.0847323	0.633277				AFUA_6G11680	2367	0.795392	0.891263	1.16571
"13_Af293_001_peak_132", "46_Af293_001_peak_96"	2149072	2149457	386	2149305, 2149295	73.1548, 76.64635	4.00611, 5.51765	386, 339	75.58421, 79.53436	77.5593	79.5344	2146873	2149116	-	overlapStart	44	44	Afu1g07620		Has domain(s) with predicted single-stranded DNA endodeoxyribonuclease activity and role in DNA damage checkpoint, DNA repair	Uncharacterized		-0.215582	0.364376	-0.0140305				AFUA_1G04460	2115	0.793822	0.725231	0.939025
"13_Af293_001_peak_1936", "46_Af293_001_peak_1260", "46_Af293_001_peak_1261"	1535851	1537335	1485	1537002, 1536249, 1536999	72.65425, 62.7797, 88.70039	3.95498, 4.8213, 5.77596	1485, 635, 415	75.07294, 65.48827, 91.7494	77.4369	91.7494	1534243	1536040	-	overlapStart	189	189	Afu7g06280	#N/A	Has domain(s) with predicted RNA polymerase II transcription factor activity, sequence-specific DNA binding, zinc ion binding activity, role in regulation of transcription, DNA-templated and nucleus localization	Uncharacterized		0.218997	0.424898	-0.764905				AFUA_4G09510	976	0.791701	1.46308	0.660979
"13_Af293_001_peak_161", "46_Af293_001_peak_113"	2665814	2666282	469	2666033:2666034	59.8705, 89.52775	3.40088, 5.83575	469, 376	62.05536, 92.58779	77.3216	92.5878	2666254	2667669	+	overlapStart	-440	28	Afu1g10350	pgkA	Putative phosphoglycerate kinase; reacts with rabbit immunosera exposed to conidia; hypoxia induced protein; transcript up-regulated in conidia exposed to neutrophils; induced by gliotoxin exposure	Verified		0.835081	0.74554	0.61603				AFUA_1G14800	846	0.791212	0.672119	0.522684
"13_Af293_001_peak_1368", "46_Af293_001_peak_897"	1129061	1130354	1294	1129466, 1129417	79.60281, 68.16501	4.33517, 5.01674	1294, 422	82.19435, 70.9388	76.5666	82.1944	1130307	1133676	+	overlapStart	-1246	47	Afu5g04240	#N/A	Ortholog(s) have mRNA binding, protein domain specific binding, transcription regulatory region RNA binding activity	Uncharacterized		-0.485526	-0.400666	-0.77402				AFUA_6G13250	827	0.786165	0.803053	0.912692
"13_Af293_001_peak_1024", "46_Af293_001_peak_683", "46_Af293_001_peak_684"	966464	968243	1780	967695, 966702, 967719	93.04523, 62.06199, 65.12057	4.94293, 4.89514, 5.05172	1780, 680, 552	96.0756, 64.76141, 67.85849	76.2318	96.0756	964446	967636	-	overlapStart	1172	607	Afu4g03370		Ortholog(s) have gamma-aminobutyric acid:proton symporter activity, putrescine transmembrane transporter activity and role in gamma-aminobutyric acid transport, putrescine transport, transmembrane transport	Uncharacterized|Merged/Split		0.520922	0.872346	0.380965				AFUA_1G12890	1141	0.78603	1.09253	1.06548
"13_Af293_001_peak_1232", "46_Af293_001_peak_812"	3100440	3101554	1115	3100985, 3101047	83.77543, 62.92127	4.60574, 5.01661	1115, 1023	86.49374, 65.63191	76.0628	86.4937	3098931	3100984	-	overlapStart	544	544	Afu4g11720	#N/A	Putative phosphatidyl synthase; protein levels increase in response to pkaC overexpression	Uncharacterized		-0.129082	-0.73691	1.01308				AFUA_5G10170	1324	0.785859	1.2276	1.52162
"46_Af293_001_peak_507", "13_Af293_001_peak_740", "46_Af293_001_peak_508"	199810	201376	1567	199901, 200463, 200475	26.18472, 80.01585, 113.12153	3.31689, 4.22341, 6.74183	182, 1567, 892	28.4014, 82.61748, 116.49174	75.8369	116.492	200540	202711	+	overlapStart	-730	730	Afu3g00880	#N/A	Putative adhesin protein; MedA regulated transcript; transcript repressed by exposure to human airway epithelial cells	Uncharacterized		-0.436786	-1.04698	-0.537394				AFUA_5G02950	1597	0.784821	1.54386	0.15491
"13_Af293_001_peak_137", "46_Af293_001_peak_99"	2274377	2275845	1469	2275141, 2275227	82.16445, 61.80166	4.4564, 4.98278	1469, 417	84.83208, 64.49731	74.6647	84.8321	2275386	2279086	+	overlapStart	-1009	459	Afu1g08810		Mitochondrial glycerol-3-phosphate dehydrogenase; hypoxia repressed protein	Uncharacterized		-0.536961	-0.475084	-0.327937				AFUA_4G09590	501	0.784268	1.3726	0.367374
"13_Af293_001_peak_753", "46_Af293_001_peak_518"	467872	468510	639	468252, 468248	65.23888, 78.57389	3.64333, 5.27521	639, 531	67.50982, 81.48647	74.4981	81.4865	466129	468125	-	overlapStart	253	253	Afu3g01900	#N/A	Has domain(s) with predicted role in lipid metabolic process	Uncharacterized		0.713423	0.851885	-0.450416				AFUA_3G01590	1417	0.784255	0.741957	-0.0650702
"13_Af293_001_peak_2046", "46_Af293_001_peak_1328"	1585211	1586048	838	1585424, 1585428	68.88085, 74.30013	3.76926, 5.12797	838, 690	71.21804, 77.15534	74.1867	77.1553	1584455	1585285	-	overlapStart	74	74	Afu8g06554	#N/A	Has domain(s) with predicted carbonate dehydratase activity, zinc ion binding activity	Uncharacterized		0.528104	1.13359	0.0732688				AFUA_2G10070	3779	0.783355	0.872703	0.653404
"13_Af293_001_peak_709", "46_Af293_001_peak_486"	4380337	4381223	887	4380988, 4380965	84.39749, 58.26118	5.83673, 5.98245	887, 790	87.13699, 60.91092	74.024	87.137	4378871	4380577	-	overlapStart	240	240	Afu2g16500	#N/A	Ortholog of <i>A. nidulans FGSC A4</i> : AN7336, <i>A. niger CBS 513.88</i> : An15g06925, <i>Aspergillus wentii</i> : Aspwe1_0026944, <i>Aspergillus sydowii</i> : Aspsy1_0054451 and <i>Aspergillus terreus NIH2624</i> : ATET_02290	Uncharacterized		0.357715	0.0151378	1.18232				AFUA_1G14120	1818	0.780432	1.01094	0.867021
"13_Af293_001_peak_946", "46_Af293_001_peak_641"	3425495	3426375	881	3425898, 3426012	66.5545, 75.44137	3.66298, 5.08424	881, 615	68.84794, 78.31303	73.5805	78.313	3426138	3428128	+	overlapStart	-643	237	Afu3g12900	#N/A	Putative transporter; absolutely required for hexadehydroastechrome biosynthesis; orthologous member of the "has" secondary metabolite biosynthetic gene cluster of strain A1163	Verified		-0.265157	0.123299	-0.444777				AFUA_3G10800	4004	0.780367	1.01439	1.0672
"13_Af293_001_peak_142", "46_Af293_001_peak_103", "46_Af293_001_peak_104"	2339110	2341259	2150	2339508, 2339510, 2340585	67.58018, 99.72682, 44.66018	3.72679, 6.09559, 4.08037	2150, 562, 783	69.89182, 102.92004, 47.14693	73.3196	102.92	2341178	2342225	+	overlapStart	-2068	81	Afu1g09030		Protein of unknown function; calcium downregulated; transcript up-regulated in conidia exposed to neutrophils	Uncharacterized		1.77919	1.35284	-1.0103				AFUA_2G09330	807	0.779975	1.63911	-0.245531
"13_Af293_001_peak_522", "46_Af293_001_peak_372"	2301737	2302143	407	2301948, 2301969	59.23993, 81.8259	3.46413, 5.37267	407, 310	61.41492, 84.78217	73.0985	84.7822	2299290	2301897	-	overlapStart	160	160	Afu2g08970	#N/A	Ortholog(s) have cytosol localization	Uncharacterized		0.0780029	-0.0578325	-0.0372247				AFUA_3G03700	2427	0.779781	-1.26617	0.304506
"13_Af293_001_peak_320", "46_Af293_001_peak_227"	4596093	4596652	560	4596402, 4596359	62.50835, 77.31717	3.53905, 5.26411	560, 492	64.73386, 80.21375	72.4738	80.2138	4594905	4596267	-	overlapStart	174	174	Afu1g16840	#N/A	TCTP family protein	Uncharacterized		0.263183	-0.10681	-0.0998508				AFUA_6G12990	825	0.778607	0.976924	1.10715
"13_Af293_001_peak_467", "46_Af293_001_peak_340"	1611093	1612331	1239	1611688, 1611688	65.94704, 73.64003	3.82772, 5.37353	1239, 341	68.22984, 76.48585	72.3578	76.4858	1611708	1615086	+	overlapStart	-615	615	Afu2g05730	#N/A	Putative siderophore transporter	Verified		-0.0778468	-0.111911	0.304218				AFUA_4G12840	840	0.776772	0.612603	0.662574
"13_Af293_001_peak_189", "46_Af293_001_peak_134"	3139913	3140513	601	3140197, 3140214	64.83629, 74.53124	3.71812, 5.30128	601, 473	67.10069, 77.39014	72.2454	77.3901	3136176	3140034	-	overlapStart	121	121	Afu1g11920		Ortholog(s) have role in establishment or maintenance of cell polarity and cell tip localization	Uncharacterized		-0.0327472	0.374023	-0.355315				AFUA_2G07680	1564	0.776622	0.82439	0.428012
"13_Af293_001_peak_61", "46_Af293_001_peak_47"	1417745	1420055	2311	1419794, 1419854	72.45346, 66.48929	4.12037, 4.94467	2311, 1270	74.86752, 69.24358	72.0555	74.8675	1413265	1418032	-	overlapStart	287	287	Afu1g04960		Ortholog(s) have cytosol, fungal-type vacuole membrane, nucleus localization	Uncharacterized		-0.00403623	0.200002	0.147083				AFUA_5G05640	902	0.776556	1.12767	1.25008
"13_Af293_001_peak_60", "46_Af293_001_peak_42", "46_Af293_001_peak_43", "46_Af293_001_peak_44", "46_Af293_001_peak_45", "46_Af293_001_peak_46"	1398286	1405515	7230	1400365, 1398868, 1400191, 1402385, 1403863, 1404776	106.62547, 44.19514, 103.98071, 25.85102, 73.75172, 60.54088	5.64743, 4.40745, 6.2459, 3.42811, 5.5614, 4.99316	7230, 729, 2434, 853, 843, 769	110.44749, 46.67583, 107.23017, 28.06266, 76.59933, 63.22009	72.0393	110.447	1402777	1408265	+	overlapStart	-4491	2738	Afu1g04930		Ortholog of <i>A. nidulans FGSC A4</i> : AN0412, <i>A. niger CBS 513.88</i> : An01g04030, <i>A. oryzae RIB40</i> : AO090003000843, <i>Aspergillus wentii</i> : Aspwe1_0106315 and <i>Aspergillus sydowii</i> : Aspsy1_0640521	Uncharacterized		0.0773422	0.393045	0.577941				AFUA_3G07040	1802	0.775761	1.59834	1.02369
"13_Af293_001_peak_1520", "46_Af293_001_peak_996"	3128861	3129382	522	3129075, 3129135	61.13467, 76.51464	3.61876, 5.36578	522, 444	63.3387, 79.40081	71.3698	79.4008	3129114	3132559	+	overlapStart	-253	253	Afu5g12080	#N/A	Has domain(s) with predicted DNA binding, RNA polymerase II transcription factor activity, sequence-specific DNA binding, zinc ion binding activity and role in regulation of transcription, DNA-templated, transcription, DNA-templated	Uncharacterized		0.00243951	0.0618418	-0.410258				AFUA_7G06660	1281	0.77558	0.751304	0.587324
"13_Af293_001_peak_1227", "46_Af293_001_peak_808"	3070683	3071647	965	3071409, 3071447	68.15871, 66.35252	3.84504, 5.0652	965, 527	70.48192, 69.10492	69.7934	70.4819	3071469	3075222	+	overlapStart	-786	178	Afu4g11630	#N/A	Ortholog of <i>A. nidulans FGSC A4</i> : AN5573, <i>A. niger CBS 513.88</i> : An04g04730, <i>A. oryzae RIB40</i> : AO090003001056, <i>Aspergillus wentii</i> : Aspwe1_0166629 and <i>Aspergillus sydowii</i> : Aspsy1_0088453	Uncharacterized		-0.0824858	0.496398	0.178991				AFUA_6G10210	1386	0.774718	0.98158	0.502043
"13_Af293_001_peak_795", "46_Af293_001_peak_541", "46_Af293_001_peak_542"	1188744	1190431	1688	1190091, 1189207, 1190053	75.5871, 24.38917, 101.25418	4.10852, 3.17742, 6.23367	1688, 589, 524	78.07376, 26.57593, 104.46774	69.7058	104.468	1190133	1197288	+	overlapStart	-1389	298	Afu3g04220	#N/A	Putative fatty acid synthase beta subunit; calcium downregulated; repressed by exposure to artemisinin; no human homolog	Uncharacterized		0.716935	1.90014	1.12351				AFUA_5G05630	616	0.774363	0.889076	0.867277
"13_Af293_001_peak_445", "46_Af293_001_peak_320"	1390152	1391307	1156	1390401, 1390415	71.79382, 62.13684	4.01599, 4.82345	1156, 390	74.19358, 64.83729	69.5154	74.1936	1391181	1392358	+	overlapStart	-1029	126	Afu2g05060	#N/A	Alternative oxidase, mediates the cyanide-insensitive respiratory pathway; transcriptionally induced in response to oxidative stress; calcium downregulated; induced by exposure to artemisinin	Verified		-0.178866	0.0734266	5.58406				AFUA_1G02240	819	0.772615	1.50539	1.5247
"13_Af293_001_peak_815", "46_Af293_001_peak_557"	1544944	1546790	1847	1545763, 1545811	67.71721, 66.02663	3.90669, 4.98734	1847, 967	70.03166, 68.77484	69.4032	70.0317	1539158	1545284	-	overlapStart	340	340	Afu3g06250	#N/A	Has domain(s) with predicted RNA polymerase II transcription cofactor activity, role in regulation of transcription from RNA polymerase II promoter and mediator complex localization	Uncharacterized|Merged/Split		0.316914	0.812749	0.487734				AFUA_1G12500	605	0.772615	2.29198	2.92018
"13_Af293_001_peak_772", "46_Af293_001_peak_530", "46_Af293_001_peak_531"	903375	904976	1602	904187, 903625, 904186	64.74399, 50.9478, 84.30225	3.58531, 4.20823, 5.38884	1602, 388, 765	67.00657, 53.51069, 87.29099	69.2694	87.291	902202	903482	-	overlapStart	107	107	Afu3g03390	#N/A	Predicted siderophore biosynthesis lipase/esterase involved in siderophore hydrolysis	Verified		0.293911	0.801355	0.304424				AFUA_2G00200	2116	0.772615	1.20583	-3.45124
"13_Af293_001_peak_1078", "46_Af293_001_peak_710"	1710426	1712313	1888	1711921, 1711237	78.52969, 54.35668	4.26331, 4.50487	1888, 1390	81.0927, 56.95983	69.0263	81.0927	1711767	1714021	+	overlapStart	-1341	546	Afu4g06620	#N/A	Glutamate/Leucine/Phenylalanine/Valine dehydrogenase; reacts with rabbit immunosera exposed to A. fumigatus conidia; hypoxia induced protein	Uncharacterized		0.820202	0.942217	2.62849				AFUA_3G02770	1725	0.772615	1.41228	1.61867
"13_Af293_001_peak_1280", "46_Af293_001_peak_844", "46_Af293_001_peak_845"	3570742	3572725	1984	3571279, 3571310, 3572134	75.00889, 62.85329, 58.38544	4.13523, 4.90353, 4.71479	1984, 529, 329	77.48198, 65.56285, 61.03674	68.0272	77.482	3572646	3572885	+	overlapStart	-1904	79	Afu4g13640	#N/A	Protein of unknown function; transcript repressed by exposure to human airway epithelial cells	Uncharacterized		0.805782	-0.943597	0.340508				AFUA_6G14600	1512	0.772615	1.35339	-4.37583
"13_Af293_001_peak_211", "46_Af293_001_peak_156"	3408549	3409914	1366	3409238, 3409222	74.41831, 55.77192	4.1929, 4.71588	1366, 1079	76.87685, 58.39159	67.6342	76.8769	3409255	3414600	+	overlapStart	-706	659	Afu1g12900	#N/A	Ortholog of <i>A. nidulans FGSC A4</i> : AN10140, <i>A. niger CBS 513.88</i> : An08g05760, <i>A. oryzae RIB40</i> : AO090012000610, <i>Aspergillus wentii</i> : Aspwe1_0499968 and <i>Aspergillus sydowii</i> : Aspsy1_1154488	Uncharacterized		-0.0944863	0.507695	-0.00619604				AFUA_8G06070	1598	0.772441	0.0597885	2.49254
"13_Af293_001_peak_1521", "46_Af293_001_peak_997", "46_Af293_001_peak_998"	3148975	3150192	1218	3149310, 3149319, 3150022	74.11576, 78.64355, 38.27277	4.1343, 5.52412, 3.87519	1218, 694, 328	76.56606, 81.55701, 40.67246	66.2652	81.557	3150046	3153639	+	overlapStart	-1071	146	Afu5g12160		Putative alpha-1,2-mannosyltransferase with a predicted role in N-linked protein glycosylation; 1 predicted transmembrane domain	Uncharacterized		-0.130574	0.0938853	-0.207651				AFUA_2G11420	1749	0.771908	1.53349	-1.2587
"13_Af293_001_peak_1291", "46_Af293_001_peak_854"	3721736	3723182	1447	3722729, 3722458	67.69811, 58.61638	3.77179, 4.63395	1447, 1128	70.01228, 61.27111	65.6417	70.0123	3722636	3725494	+	overlapStart	-900	546	Afu4g14250		Ortholog of <i>Aspergillus glaucus</i> : Aspgl1_0079685, <i>Aspergillus flavus NRRL 3357</i> : AFL2T_04060, <i>Aspergillus versicolor</i> : Aspve1_0080228 and <i>Aspergillus fumigatus A1163</i> : AFUB_071410	Uncharacterized		1.01393	0.697588	0.304181				AFUA_3G05740	1054	0.771858	1.7116	1.23503
"13_Af293_001_peak_1530", "46_Af293_001_peak_1002"	3250890	3252043	1154	3251243, 3251356	74.4626, 51.71927	4.06158, 4.35197	1154, 653	76.92283, 54.2916	65.6072	76.9228	3247554	3251408	-	overlapStart	518	518	Afu5g12530		Ortholog(s) have ubiquitin protein ligase binding activity and role in positive regulation of receptor internalization, protein ubiquitination, ubiquitin-dependent endocytosis	Uncharacterized		0.110778	-1.24021	-0.659906				AFUA_1G10210	2223	0.771714	1.1902	0.280676
"13_Af293_001_peak_1012", "46_Af293_001_peak_678"	775197	775615	419	775398, 775415	44.50249, 81.73596	2.83526, 5.21799	419, 375	46.4618, 84.69134	65.5766	84.6913	773505	775212	-	overlapStart	15	15	Afu4g02790	#N/A	Has domain(s) with predicted hydrolase activity, acting on carbon-nitrogen (but not peptide) bonds activity and role in nitrogen compound metabolic process	Uncharacterized		-0.0774445	-0.20162	0.566264				AFUA_3G02980	1745	0.77019	0.385134	1.60436
"13_Af293_001_peak_123", "46_Af293_001_peak_90"	2063233	2063583	351	2063416, 2063405	63.7818, 60.65959	3.79562, 4.83901	351, 284	66.02839, 63.34037	64.6844	66.0284	2063508	2064518	+	overlapStart	-275	75	Afu1g07270		Has domain(s) with predicted protein heterodimerization activity	Uncharacterized		0.0461327	0.478684	0.727802				AFUA_1G04660	1033	0.767716	0.824542	0.969246
"13_Af293_001_peak_1001", "46_Af293_001_peak_670"	162815	164272	1458	163402, 163389	52.86403, 71.48715	3.15227, 4.86426	1458, 1294	54.94383, 74.30185	64.6228	74.3019	163198	164516	+	overlapStart	-383	244	Afu4g00590	#N/A	Ortholog(s) have role in asperthecin biosynthetic process	Uncharacterized		0.899241	1.1444	-0.223377				AFUA_5G09920	1123	0.767268	0.605458	0.0675903
"13_Af293_001_peak_262", "46_Af293_001_peak_191"	3949562	3950694	1133	3949976, 3949978	77.81329, 45.02376	4.54577, 4.29609	1133, 583	80.35696, 47.51512	63.936	80.357	3946606	3949889	-	overlapStart	327	327	Afu1g14750	#N/A	Ortholog(s) have role in positive regulation of ribosomal protein gene transcription from RNA polymerase II promoter, regulation of cell size and cytoplasm, nucleus localization	Uncharacterized		-0.667277	-0.577313	-0.698143				AFUA_5G10960	2020	0.766924	1.45995	0.431763
"13_Af293_001_peak_888", "46_Af293_001_peak_606", "46_Af293_001_peak_607"	2722862	2726267	3406	2724933, 2723607, 2725681	83.773, 65.27663, 34.89214	4.45029, 5.06385, 3.72348	3406, 1948, 577	86.49121, 68.0163, 37.24374	63.9171	86.4912	2725909	2728216	+	overlapStart	-3047	358	Afu3g10530		Putative protein serine/threonine kinase; transcript up-regulated in conidia exposed to neutrophils	Uncharacterized		-0.454665	0.30706	-0.342323				AFUA_8G00570	1214	0.766738	-1.02562	3.77277
"13_Af293_001_peak_632", "46_Af293_001_peak_441", "46_Af293_001_peak_442"	3471398	3473671	2274	3471719, 3471705, 3473262	74.3456, 59.9095, 49.6279	4.0794, 4.6818, 4.30699	2274, 1474, 538	76.80208, 62.58062, 52.17463	63.8524	76.8021	3465123	3471782	-	overlapStart	384	384	Afu2g13430	#N/A	Putative chitin synthase; highly expressed in biofilm	Uncharacterized		-0.0495471	0.351134	0.309668				AFUA_8G00410	1937	0.765514	0.387223	2.35386
"13_Af293_001_peak_524", "46_Af293_001_peak_374"	2363090	2365087	1998	2364125, 2363565	75.44227, 45.09768	4.14972, 4.15903	1998, 1775	77.92549, 47.58985	62.7577	77.9255	2361220	2364327	-	overlapStart	1237	760	Afu2g09220	#N/A	Protein of unknown function; transcript repressed by exposure to human airway epithelial cells	Uncharacterized		1.6518	1.12429	0.919106				AFUA_7G00652	2999	0.765347	1.43387	-2.2274
"13_Af293_001_peak_721", "46_Af293_001_peak_493", "46_Af293_001_peak_494"	4542838	4544290	1453	4543167, 4543131, 4544003	75.36471, 57.67139, 47.46461	4.19574, 4.76208, 4.45124	1453, 580, 511	77.84608, 60.3144, 49.98561	62.7154	77.8461	4543456	4551531	+	overlapStart	-618	618	Afu2g17000	#N/A	Ortholog of <i>A. nidulans FGSC A4</i> : AN5649, AN1674, AN0384, AN1268, AN7262, <i>A. fumigatus Af293</i> : Afu1g01700, Afu4g08730, Afu4g13630, Afu1g10012 and <i>A. niger CBS 513.88</i> : An01g09380, An01g06520, An04g09080, An04g03600	Uncharacterized		0.870361	0.674878	0.301174				AFUA_2G09940	1356	0.765152	1.07431	1.07483
"13_Af293_001_peak_1790", "46_Af293_001_peak_1167"	3261506	3262711	1206	3261740, 3261708	69.61257, 50.66084	3.97498, 4.41072	1206, 1038	71.96432, 53.22032	62.5923	71.9643	3262522	3265936	+	overlapStart	-1016	189	Afu6g12930	#N/A	Mitochondrial aconitate hydratase; citric acid cycle enzyme; protein abundant in conidia; transcript induced in conidia exposed to neutrophils; reacts with rabbit immunosera exposed to A. fumigatus conidia; hypoxia induced	Verified		0.182962	0.59786	0.315251				AFUA_6G00750	1778	0.764239	1.02822	1.01731
"13_Af293_001_peak_1185", "46_Af293_001_peak_779"	2721366	2721754	389	2721542, 2721545	59.4999, 60.58901	3.57356, 4.68385	389, 278	61.67896, 63.26877	62.4739	63.2688	2718886	2721455	-	overlapStart	89	89	Afu4g10390	#N/A	Ortholog(s) have cytoplasm, nucleus localization	Uncharacterized		-0.118181	-0.156434	0.02278				AFUA_3G05600	795	0.759174	0.899331	0.902916
"13_Af293_001_peak_256", "46_Af293_001_peak_189", "46_Af293_001_peak_190"	3870729	3872979	2251	3871675, 3871674, 3872773	77.5213, 62.6155, 39.18625	4.10678, 4.80906, 3.84323	2251, 1091, 337	80.05799, 65.32162, 41.59941	62.3263	80.058	3869366	3872898	-	overlapStart	2169	81	Afu1g14490	#N/A	Ortholog(s) have 2-aminoadipate transaminase activity and cytoplasm, nucleus localization	Uncharacterized		-0.133467	1.03176	0.564939				AFUA_5G09320	3350	0.758707	1.29065	0.789453
"13_Af293_001_peak_1891", "46_Af293_001_peak_1228", "46_Af293_001_peak_1229"	927269	928967	1699	928726, 927686, 928706	78.46963, 32.94499, 66.49319	4.2535, 3.60256, 4.94496	1699, 313, 800	81.03086, 35.26806, 69.24754	61.8488	81.0309	927204	927348	-	overlapStart	79	65	Afu7g04115		#N/A	#N/A		#N/A	#N/A	#N/A				AFUA_2G01240	1595	0.758597	1.19283	0.57818
"13_Af293_001_peak_1237", "46_Af293_001_peak_815"	3168442	3169304	863	3168984, 3168972	62.40747, 56.24718	3.70883, 4.65029	863, 653	64.63147, 58.87237	61.7519	64.6315	3167203	3168816	-	overlapStart	374	374	Afu4g12050		Thermoresistant gluconokinase; predicted gene pair with AFUA_1G00530	Uncharacterized		-0.810563	-0.708326	-1.03954				AFUA_2G05230	957	0.757968	0.836034	1.40922
"13_Af293_001_peak_1403", "46_Af293_001_peak_926"	1699522	1699991	470	1699728, 1699705	66.2782, 52.13868	4.02629, 4.36075	470, 297	68.5666, 54.71581	61.6412	68.5666	1698674	1699701	-	overlapStart	179	179	Afu5g06910	#N/A	Has domain(s) with predicted carbon-sulfur lyase activity and role in metabolic process	Uncharacterized		1.24816	0.221805	-2.4097				AFUA_6G12210	712	0.757968	-0.310187	0.271717
"13_Af293_001_peak_1145", "46_Af293_001_peak_759", "46_Af293_001_peak_760"	2450788	2452715	1928	2451419, 2451470, 2452073	77.7138, 73.03291, 26.50636	4.15028, 5.03955, 3.18474	1928, 830, 296	80.25544, 75.87021, 28.72812	61.6179	80.2554	2449887	2452155	-	overlapStart	1367	560	Afu4g09360	#N/A	ATP synthase proteolipid P2 with a predicted role in oxidative phosphorylation; transcript repressed by exposure to human airway epithelial cells; induced by exposure to artemisinin	Uncharacterized		0.800419	1.0024	1.32265				AFUA_2G08360	905	0.757647	0.406477	0.846982
"13_Af293_001_peak_100", "46_Af293_001_peak_71"	1850364	1851558	1195	1850914, 1850931	73.03355, 44.86739	4.00045, 4.16354	1195, 646	75.46026, 47.35677	61.4085	75.4603	1851407	1853773	+	overlapStart	-1043	151	Afu1g06450		Has domain(s) with predicted 3-beta-hydroxy-delta5-steroid dehydrogenase activity and role in oxidation-reduction process, steroid biosynthetic process	Uncharacterized		-0.728739	-1.28741	-1.44268				AFUA_5G03300	183	0.755713	-0.0349311	-0.0478845
"13_Af293_001_peak_703", "46_Af293_001_peak_483"	4307019	4308253	1235	4307245, 4307225	69.17759, 48.03156	3.88146, 4.29872	1235, 1024	71.52023, 50.55947	61.0399	71.5202	4308019	4312395	+	overlapStart	-1000	234	Afu2g16240	#N/A	Ortholog(s) have Ras guanyl-nucleotide exchange factor activity	Uncharacterized		0.223752	0.815349	0.513616				AFUA_4G00560	1431	0.755541	0.909779	-1.41521
"13_Af293_001_peak_511", "46_Af293_001_peak_367"	2093510	2095087	1578	2093715, 2093698	65.38941, 50.77573	3.81769, 4.41976	1578, 1421	67.66286, 53.33666	60.4998	67.6629	2094879	2097599	+	overlapStart	-1369	208	Afu2g08080	#N/A	Ortholog(s) have role in cellular response to biotic stimulus, filamentous growth of a population of unicellular organisms in response to biotic stimulus, vacuole inheritance	Uncharacterized		0.204037	0.0492443	0.172094				AFUA_6G12660	784	0.752258	0.790208	0.823421
"13_Af293_001_peak_38", "46_Af293_001_peak_28", "46_Af293_001_peak_29", "46_Af293_001_peak_30"	1061932	1063944	2013	1063617, 1062231, 1063000, 1063594	80.37952, 37.00893, 19.93262, 94.36697	4.24062, 3.8143, 2.9675, 6.06975	2013, 601, 218, 528	82.99097, 39.39058, 22.03925, 97.49145	60.4781	97.4915	1063293	1065341	+	overlapStart	-1361	651	Afu1g03660		Has domain(s) with predicted hydrolase activity	Uncharacterized		0.175944	0.328516	0.108763				AFUA_8G00510	1665	0.751613	-1.61666	4.40277
"13_Af293_001_peak_647", "46_Af293_001_peak_447"	3600101	3600674	574	3600381, 3600369	63.91721, 51.91869	3.67627, 4.41329	574, 360	66.16591, 54.49339	60.3297	66.1659	3600582	3607106	+	overlapStart	-481	92	Afu2g13830	#N/A	Ortholog of <i>A. niger CBS 513.88</i> : An02g05320, <i>A. oryzae RIB40</i> : AO090026000191, <i>Neosartorya fischeri NRRL 181</i> : NFIA_089010, <i>Aspergillus wentii</i> : Aspwe1_0045486 and <i>Aspergillus versicolor</i> : Aspve1_0481946	Uncharacterized		-1.75728	-0.587116	-1.42484				AFUA_3G13320	966	0.750798	0.879896	0.936631
"13_Af293_001_peak_1651", "46_Af293_001_peak_1077"	797221	797725	505	797571, 797591	67.39686, 48.32868	4.20644, 4.58023	501, 404	69.70491, 50.86005	60.2825	69.7049	795413	797560	-	overlapStart	339	165	Afu6g03640	#N/A	Ortholog(s) have role in biotin biosynthetic process and peroxisome localization	Uncharacterized		0.465174	1.16153	0.243801				AFUA_4G14620	902	0.750306	-0.07609	-2.31742
"13_Af293_001_peak_1467", "46_Af293_001_peak_964", "46_Af293_001_peak_965"	2366840	2367982	1143	2367070, 2367165, 2367770	73.8681, 64.46309, 34.67336	4.10425, 5.00079, 3.68474	1143, 575, 339	76.3132, 67.19315, 37.02185	60.1761	76.3132	2365082	2367643	-	overlapStart	803	339	Afu5g09210	#N/A	Autophagic (vacuolar) serine protease; allergen Asp f 18; predicted signal sequence for secretion; transcript induced by growth on hydrogen peroxide; transcript up-regulated in conidia exposed to neutrophils	Verified		-0.72194	-1.41	-0.883957				AFUA_3G10300	1707	0.750183	1.25172	0.799893
"13_Af293_001_peak_250", "46_Af293_001_peak_183", "46_Af293_001_peak_184"	3818763	3820700	1938	3820064, 3819345, 3820093	79.3461, 29.83604, 62.41508	4.20966, 3.35017, 4.79419	1938, 577, 744	81.93169, 32.11073, 65.11868	59.7204	81.9317	3815778	3819147	-	overlapStart	384	384	Afu1g14280	#N/A	Has domain(s) with predicted RNA polymerase II transcription factor activity, sequence-specific DNA binding, zinc ion binding activity, role in regulation of transcription, DNA-templated and nucleus localization	Uncharacterized		-0.248094	-0.126846	0.068853				AFUA_4G02740	484	0.749531	0.742427	0.443168
"13_Af293_001_peak_199", "46_Af293_001_peak_146"	3254068	3255046	979	3254303, 3254333	63.37571, 51.10591	3.77608, 4.44577	979, 818	65.61542, 53.67074	59.6431	65.6154	3249026	3254541	-	overlapStart	473	473	Afu1g12332	#N/A	Ortholog(s) have histone demethylase activity (H3-K36 specific) activity and role in histone demethylation, regulation of transcription from RNA polymerase II promoter	Uncharacterized|Merged/Split		0.0101057	0.399253	0.219591				AFUA_3G09390	1157	0.748928	0.591243	2.13129
"13_Af293_001_peak_810", "46_Af293_001_peak_553", "46_Af293_001_peak_554"	1483194	1484921	1728	1484192, 1483623, 1484178	77.13107, 9.11967, 84.32785	4.14029, 2.19197, 5.52053	1728, 213, 689	79.65696, 10.97038, 87.31696	59.3148	87.317	1482254	1484266	-	overlapStart	1072	655	Afu3g06030	#N/A	Ortholog(s) have APC-Cdc20 complex activity, protein binding, bridging, ubiquitin binding, ubiquitin conjugating enzyme activity	Uncharacterized		0.185941	-0.0290986	0.109712				AFUA_6G02440	833	0.74813	0.886729	0.901267
"13_Af293_001_peak_611", "46_Af293_001_peak_424", "46_Af293_001_peak_425"	3311763	3313441	1679	3312856, 3312286, 3312850	74.08175, 19.55559, 75.57122	4.09049, 2.91629, 5.35099	1679, 525, 412	76.53124, 21.65494, 78.44468	58.877	78.4447	3308484	3313189	-	overlapStart	1426	252	Afu2g12910	#N/A	Ortholog of <i>A. nidulans FGSC A4</i> : AN6264, <i>A. niger CBS 513.88</i> : An02g01620, <i>A. oryzae RIB40</i> : AO090026000343, <i>Aspergillus wentii</i> : Aspwe1_0117790 and <i>Aspergillus sydowii</i> : Aspsy1_0151049	Uncharacterized		0.132891	0.171168	-0.0481395				AFUA_6G11870	1467	0.745947	2.58818	1.36903
"13_Af293_001_peak_1384", "46_Af293_001_peak_910"	1396840	1397341	502	1397056, 1397052	61.51593, 50.62433	3.8134, 4.38402	502, 349	63.72579, 53.18326	58.4545	63.7258	1395546	1396971	-	overlapStart	131	131	Afu5g05950		Ortholog(s) have role in actin filament organization, hyphal growth, mitotic actomyosin contractile ring assembly, positive regulation of GTPase activity and small GTPase mediated signal transduction, <a href="#GOsection">more</a>	Uncharacterized		-0.584933	-0.656367	0.201941				AFUA_8G05870	729	0.744709	0.691801	-0.226368
"13_Af293_001_peak_13", "46_Af293_001_peak_10"	751733	753271	1539	752980, 752987	78.09451, 33.69846	4.16818, 3.28579	1539, 1248	80.64555, 36.03246	58.339	80.6456	748596	751940	-	overlapStart	207	207	Afu1g02570		Aspartyl-tRNA synthetase; ortholog of <i>A. nidulans</i> AN0314; calcium downregulated	Uncharacterized		-0.570812	0.158452	0.230182				AFUA_3G13750	1242	0.743434	0.226463	1.36785
"13_Af293_001_peak_1971", "46_Af293_001_peak_1282"	568947	570580	1634	569578, 569562	64.81998, 46.93422	3.73284, 4.19007	1634, 1500	67.08395, 49.44914	58.2665	67.084	566915	569253	-	overlapStart	306	306	Afu8g02190	#N/A	Ortholog of <i>Aspergillus fumigatus A1163</i> : AFUB_084420	Uncharacterized		0.187652	-0.0156532	-1.06735				AFUA_3G12180	2313	0.743404	0.179071	-0.173664
"13_Af293_001_peak_1311", "46_Af293_001_peak_862"	470365	470831	467	470646, 470672	54.0226, 56.78931	3.39603, 4.59327	464, 313	56.12006, 59.42138	57.7707	59.4214	466591	470453	-	overlapStart	88	88	Afu5g01840	#N/A	Protein of unknown function; calcium induced	Uncharacterized		-0.95482	-0.375988	0.272058				AFUA_4G14200	1272	0.743391	1.13271	-1.42541
"13_Af293_001_peak_344", "46_Af293_001_peak_245"	341767	343420	1654	343074, 343076	72.34367, 37.49591	4.04839, 3.77061	1654, 974	74.75505, 39.88438	57.3197	74.755	341853	345527	+	overlapStart	-86	86	Afu2g01430	#N/A	Ortholog of <i>A. nidulans FGSC A4</i> : AN7670, <i>Aspergillus wentii</i> : Aspwe1_0114055, <i>Aspergillus versicolor</i> : Aspve1_0030702 and <i>Aspergillus clavatus NRRL 1</i> : ACLA_093480	Uncharacterized		-0.540006	-1.12234	-0.403656				AFUA_2G00720	1688	0.741996	1.43368	-0.332875
"13_Af293_001_peak_1808", "46_Af293_001_peak_1182", "46_Af293_001_peak_1183"	3466866	3468476	1611	3467881, 3467026, 3467872	72.55444, 7.08066, 84.84887	3.91278, 2.03986, 5.4258	1611, 414, 565	74.97112, 8.86925, 87.84513	57.2285	87.8451	3467824	3470998	+	overlapStart	-958	652	Afu6g13640	#N/A	Ortholog of <i>A. nidulans FGSC A4</i> : AN10680, <i>A. niger CBS 513.88</i> : An08g08660, <i>A. oryzae RIB40</i> : AO090103000515, <i>Aspergillus wentii</i> : Aspwe1_0166284 and <i>Aspergillus sydowii</i> : Aspsy1_0030540	Uncharacterized		-0.199381	-0.0059236	-0.278792				AFUA_3G07990	2544	0.741544	1.63826	1.73465
"13_Af293_001_peak_1191", "46_Af293_001_peak_783"	2732611	2733046	436	2732796, 2732814	64.45049, 44.91567	3.81122, 4.14463	436, 286	66.70834, 47.40567	57.057	66.7083	2729976	2732681	-	overlapStart	70	70	Afu4g10410		Putative aspartate aminotransferase; reacts with rabbit immunosera exposed to A. fumigatus conidia; hypoxia induced protein; transcript induced in conidia exposed to neutrophils or to human airway epithelial cells	Uncharacterized		0.617836	0.498859	0.431471				AFUA_2G15915	1098	0.741486	0.792323	0.809228
"13_Af293_001_peak_408", "46_Af293_001_peak_290", "46_Af293_001_peak_291"	1028370	1030472	2103	1028710, 1028715, 1029703	82.61529, 38.08587, 42.02722	4.6176, 3.92592, 4.0714	2103, 334, 764	85.2963, 40.48288, 44.47931	56.7528	85.2963	1029726	1031760	+	overlapStart	-1356	746	Afu2g03860		Low affinity plasma membrane zinc transporter; induced by zinc depletion, ZafA-dependent; overexpression decreases zinc uptake, heme biosynthesis and triacetylfusarinine C (TAFC) siderophore production; induced in neutrophil-exposed conidia	Verified		0.536353	-0.811478	0.205364				AFUA_2G17500	1278	0.737542	4.9822	-1.572
"13_Af293_001_peak_188", "46_Af293_001_peak_133"	3134101	3134785	685	3134362, 3134354	62.37255, 43.35116	3.53722, 3.97991	685, 529	64.59605, 45.82078	55.2084	64.5961	3132155	3134362	-	overlapStart	261	261	Afu1g11900		Putative G-protein coupled receptor; has a PQ loop repeat	Uncharacterized		-0.963491	-0.758719	-0.372835				AFUA_3G02190	900	0.73514	-1.61009	2.49014
"13_Af293_001_peak_382", "46_Af293_001_peak_265"	772558	772988	431	772834, 772813	59.1619, 46.25261	3.85332, 4.32392	431, 269	61.33586, 48.75893	55.0474	61.3359	771517	772718	-	overlapStart	160	160	Afu2g03010	#N/A	Putative cytochrome C subunit Vb; hypoxia induced protein	Uncharacterized		0.546336	0.523796	0.36939				AFUA_7G04726	113	0.73514	1.34411	2.06633
"13_Af293_001_peak_1107", "46_Af293_001_peak_734"	1914308	1914835	528	1914554, 1914637	55.25473, 49.53531	3.3415, 4.08771	528, 458	57.37101, 52.08081	54.7259	57.371	1911526	1914475	-	overlapStart	167	167	Afu4g07360	#N/A	Putative cobalamin-independent methionine synthase; protein induced by heat shock; Yap1-dependent induction in response to hydrogen peroxide; reacts with rabbit immunosera exposed to A. fumigatus conidia; no human homolog	Uncharacterized		0.371677	0.840963	0.234212				AFUA_6G02280	747	0.735131	0.758454	0.422465
"13_Af293_001_peak_904", "46_Af293_001_peak_617"	2927601	2928032	432	2927851, 2927860	54.36806, 50.04648	3.68822, 4.59079	432, 407	56.47056, 52.59845	54.5345	56.4706	2927849	2932668	+	overlapStart	-248	183	Afu3g11170	#N/A	Ortholog(s) have sequence-specific DNA binding activity and role in carotenoid biosynthetic process, circadian rhythm, conidiophore development	Uncharacterized		-0.0102711	-0.307825	-0.10797				AFUA_6G13440	1821	0.733934	0.683489	2.02744
"13_Af293_001_peak_1845", "46_Af293_001_peak_1206", "46_Af293_001_peak_1207"	453934	454894	961	454575, 454075, 454612	67.32122, 28.44827, 59.0757	3.73022, 3.2739, 4.55107	961, 259, 379	69.6279, 30.70039, 61.73594	54.0214	69.6279	452165	454008	-	overlapStart	74	74	Afu7g01695	#N/A	Ortholog of <i>A. nidulans FGSC A4</i> : AN9137, <i>Aspergillus clavatus NRRL 1</i> : ACLA_065860, <i>Aspergillus zonatus</i> : Aspzo1_0012532 and <i>Aspergillus sydowii</i> : Aspsy1_0093862	Uncharacterized		-0.365642	-0.329466	-0.515198				AFUA_5G09910	753	0.733394	1.13996	0.901634
"13_Af293_001_peak_1270", "46_Af293_001_peak_840"	3504946	3506145	1200	3505626, 3505625	69.85336, 33.49452	3.9866, 3.66885	1200, 366	72.20979, 35.82549	54.0176	72.2098	3505971	3507517	+	overlapStart	-1025	174	Afu4g13380	#N/A	Ortholog of <i>A. nidulans FGSC A4</i> : AN1952, <i>A. niger CBS 513.88</i> : An01g09090, <i>Aspergillus wentii</i> : Aspwe1_0022581, <i>Aspergillus sydowii</i> : Aspsy1_0142528 and <i>Aspergillus terreus NIH2624</i> : ATET_03221	Uncharacterized		0.566579	-0.262458	0.619272				AFUA_4G00600	1144	0.730958	0.819361	0.658502
"13_Af293_001_peak_859", "46_Af293_001_peak_588"	2276906	2277616	711	2277083, 2277087	59.63031, 43.22067	3.5991, 4.07735	711, 622	61.81166, 45.68834	53.75	61.8117	2275118	2277532	-	overlapStart	626	84	Afu3g08900	#N/A	Putative tubulin-specific chaperone c; transcript up-regulated in conidia exposed to neutrophils; transcript induced by exposure to human airway epithelial cells	Uncharacterized		0.831789	0.383816	0.184525				AFUA_7G06270	780	0.730937	-0.248593	-1.62254
"46_Af293_001_peak_857", "13_Af293_001_peak_1300"	3857455	3857912	458	3857602, 3857681	47.34847, 55.06485	4.19964, 3.35967	371, 450	49.868, 57.17845	53.5232	57.1784	3857732	3858668	+	overlapStart	-277	180	Afu4g14620		Has domain(s) with predicted zinc ion binding activity	Uncharacterized		0.750306	-0.07609	-2.31742				AFUA_6G10700	473	0.730392	0.640836	1.01041
"13_Af293_001_peak_1436", "46_Af293_001_peak_940"	2076919	2077514	596	2077259, 2077307	62.72716, 39.47457	3.74503, 3.88697	596, 478	64.95618, 41.89148	53.4238	64.9562	2075508	2077258	-	overlapStart	339	256	Afu5g08200	#N/A	Ortholog of <i>A. nidulans FGSC A4</i> : AN11006, <i>A. niger CBS 513.88</i> : An03g04400, <i>A. oryzae RIB40</i> : AO090701000738, <i>Aspergillus wentii</i> : Aspwe1_0048123 and <i>Aspergillus sydowii</i> : Aspsy1_0046266	Uncharacterized		0.818358	0.948875	1.37498				AFUA_4G11080	2306	0.72956	1.59831	0.473275
"13_Af293_001_peak_183", "46_Af293_001_peak_132"	3035284	3036333	1050	3035682:3035683	75.13813, 26.68142	4.22201, 3.32262	1050, 237	77.6142, 28.90604	53.2601	77.6142	3036126	3038883	+	overlapStart	-842	207	Afu1g11500		3-ketosteroid reductase; SrbA-regulated during hypoxia	Uncharacterized		0.141376	-0.447289	-0.485615				AFUA_3G11260	576	0.728821	0.664562	0.749052
"13_Af293_001_peak_977", "46_Af293_001_peak_655"	3744729	3746328	1600	3745901, 3745901	68.68549, 32.66797	3.87487, 3.50349	1600, 1025	71.01881, 34.98682	53.0028	71.0188	3744630	3744736	-	overlapStart	7	7	Afu3g14080	#N/A	#N/A	#N/A		#N/A	#N/A	#N/A				AFUA_4G00440	825	0.728473	2.06902	0.920159
"13_Af293_001_peak_515", "46_Af293_001_peak_368"	2154424	2155332	909	2155133, 2155132	68.45013, 32.59953	3.74554, 3.55453	909, 221	70.77923, 34.91743	52.8483	70.7792	2154351	2154941	-	overlapStart	517	73	Afu2g08370		Predicted glutathione S transferase	Uncharacterized		1.12082	3.9879	0.225605				AFUA_8G06480	1141	0.728221	0.0903508	-0.59078
"13_Af293_001_peak_715", "46_Af293_001_peak_490"	4473646	4474035	390	4473861, 4473850	62.01657, 38.65792	3.63956, 3.80168	390, 277	64.23438, 41.06342	52.6489	64.2344	4471753	4473775	-	overlapStart	129	129	Afu2g16770	#N/A	Ortholog(s) have coenzyme A transmembrane transporter activity, role in coenzyme A transport and mitochondrial inner membrane localization	Uncharacterized		-0.424422	-0.267112	-0.324953				AFUA_2G04080	1041	0.726489	0.673432	0.311599
"13_Af293_001_peak_1954", "46_Af293_001_peak_1271"	318174	318699	526	318452:318453	57.70897, 42.96078	3.38468, 3.97086	526, 393	59.86107, 45.42501	52.643	59.8611	315471	318324	-	overlapStart	150	150	Afu8g01300	#N/A	Ortholog of <i>A. nidulans FGSC A4</i> : AN1465, AN8786, <i>A. fumigatus Af293</i> : Afu8g04560, <i>A. niger CBS 513.88</i> : An16g08420 and <i>Aspergillus wentii</i> : Aspwe1_0030845	Uncharacterized		0.155175	2.47984	0.938785				AFUA_4G01350	1842	0.724257	0.970234	0.582253
"13_Af293_001_peak_50", "46_Af293_001_peak_37"	1283549	1284069	521	1283870, 1283866	51.00858, 49.09126	3.3026, 4.26589	521, 307	53.06139, 51.6314	52.3464	53.0614	1284032	1285205	+	overlapStart	-483	37	Afu1g04540		NADH-cytochrome b5 reductase involved in oxidative phosphorylation; hypoxia induced protein; induced by exposure to artemisinin	Uncharacterized		0.417419	1.30796	0.714433				AFUA_2G11850	1540	0.723699	0.879958	0.958751
"13_Af293_001_peak_1792", "46_Af293_001_peak_1169"	3332119	3332670	552	3332378, 3332392	64.48568, 35.58008	3.75375, 3.7388	552, 381	66.74413, 37.94195	52.343	66.7441	3330049	3332172	-	overlapStart	53	53	Afu6g13180		Has domain(s) with predicted deaminase activity and role in purine ribonucleoside monophosphate biosynthetic process	Uncharacterized		-0.182457	0.643796	0.461984				AFUA_3G00810	844	0.72343	1.28357	-3.26406
"13_Af293_001_peak_537", "46_Af293_001_peak_385", "46_Af293_001_peak_386"	2474131	2475991	1861	2474481, 2474442, 2475453	98.68959, 35.02212, 14.29653	5.66582, 4.18349, 2.78399	1861, 791, 237	101.97058, 37.37561, 16.2879	51.878	101.971	2474431	2478381	+	overlapStart	-300	300	Afu2g09640	#N/A	RING finger domain protein; transcript up-regulated in conidia exposed to neutrophils	Uncharacterized		-0.350963	1.09529	-0.64704				AFUA_6G14410	1865	0.723035	0.265993	-1.30844
"13_Af293_001_peak_1290", "46_Af293_001_peak_853"	3720048	3721093	1046	3720388, 3720361	64.41151, 34.73689	3.73452, 3.64981	1046, 713	66.66872, 37.08618	51.8775	66.6687	3718238	3720060	-	overlapStart	12	12	Afu4g14230		Has domain(s) with predicted role in transmembrane transport and integral component of membrane localization	Uncharacterized		0.297144	0.564057	-0.244918				AFUA_4G09220	1929	0.723017	0.742915	0.341524
"13_Af293_001_peak_166", "46_Af293_001_peak_120"	2716109	2716588	480	2716362, 2716359	56.07762, 42.59378	3.42211, 3.98452	480, 395	58.20654, 45.0532	51.6299	58.2065	2716230	2718142	+	overlapStart	-121	121	Afu1g10430		Ortholog of <i>A. nidulans FGSC A4</i> : AN10168, <i>A. niger CBS 513.88</i> : An08g02380, <i>Neosartorya fischeri NRRL 181</i> : NFIA_015240, <i>Aspergillus wentii</i> : Aspwe1_0036585 and <i>Aspergillus zonatus</i> : Aspzo1_0163764	Uncharacterized		0.907718	1.44792	0.237095				AFUA_2G07500	1556	0.719914	0.908178	0.911261
"13_Af293_001_peak_1957", "46_Af293_001_peak_1272", "46_Af293_001_peak_1273"	443380	445092	1713	443920, 443909, 444388	67.20177, 45.81651, 34.68196	3.93907, 4.19315, 3.72691	1713, 592, 727	69.50629, 48.31743, 37.03048	51.6181	69.5063	444779	445256	+	overlapStart	-1399	164	Afu8g01690	#N/A	Ortholog of <i>A. oryzae RIB40</i> : AO090010000578 and <i>Aspergillus fumigatus A1163</i> : AFUB_084900	Uncharacterized		1.63316	1.00924	1.5411				AFUA_1G09100	1177	0.718359	0.745478	0.817819
"13_Af293_001_peak_842", "46_Af293_001_peak_574", "46_Af293_001_peak_575", "46_Af293_001_peak_576"	1997034	2000573	3540	1998245, 1998252, 1999229, 2000303	81.52868, 51.3717, 53.25267, 9.59522	4.50065, 4.46681, 4.56618, 2.28632	3540, 924, 428, 522	84.17549, 53.93987, 55.84251, 11.45954	51.3544	84.1755	2000297	2002786	+	overlapStart	-3263	276	Afu3g07910		UDP-glucose 4-epimerase involved in synthesis of galactosaminogalactan which is required for tissue adherence and virulence; transcript induced by voriconazole	Verified		-0.12896	-0.0530929	0.811037				AFUA_1G11130	952	0.71781	0.853307	0.813572
"13_Af293_001_peak_1635", "46_Af293_001_peak_1068"	612925	613260	336	613118, 613093	47.62774, 49.59616	3.35403, 4.30455	336, 280	49.6319, 52.14248	50.8872	52.1425	613008	614662	+	overlapStart	-83	83	Afu6g02950	#N/A	Ortholog(s) have cytosol, nucleus localization	Uncharacterized		0.278888	0.43942	0.485306				AFUA_4G13170	1448	0.717746	0.893825	0.91711
"13_Af293_001_peak_1248", "46_Af293_001_peak_821", "46_Af293_001_peak_822"	3267528	3270621	3094	3269316, 3269327, 3270351	79.64526, 50.14173, 15.19726	4.53182, 4.54514, 2.77468	3094, 2211, 398	82.23795, 52.69473, 17.20802	50.7136	82.2379	3269902	3274290	+	overlapStart	-2374	719	Afu4g12450	#N/A	Putative PH domain protein; conserved lysine-rich protein; Yap1-dependent induction in response to hydrogen peroxide; hypoxia repressed protein	Uncharacterized		0.334193	-0.0659688	-0.141096				AFUA_8G00520	695	0.717544	-1.68494	4.35187
"13_Af293_001_peak_138", "46_Af293_001_peak_100", "46_Af293_001_peak_101"	2284597	2286945	2349	2285336, 2285298, 2286361	67.09868, 26.09803, 50.93958	3.93403, 3.25384, 4.53279	2349, 416, 297	69.40158, 28.31342, 53.50228	50.4058	69.4016	2286926	2288616	+	overlapStart	-2329	19	Afu1g08820		Ortholog(s) have cytoplasm localization	Uncharacterized		0.158628	-0.357886	-0.243695				AFUA_2G10500	792	0.717183	0.766527	0.821638
"13_Af293_001_peak_1781", "46_Af293_001_peak_1158", "46_Af293_001_peak_1159"	3132979	3133985	1007	3133214, 3133221, 3133711	69.69836, 42.74228, 31.0164	3.95607, 4.08399, 3.5405	1007, 333, 262	72.05204, 45.20389, 33.30968	50.1885	72.052	3126263	3133108	-	overlapStart	129	129	Afu6g12400	#N/A	Putative 1,3-beta-glucan synthase catalytic subunit, major subunit of glucan synthase; predicted transmembrane protein; essential	Verified		-0.0497211	0.624058	0.441541				AFUA_3G04220	6330	0.716935	1.90014	1.12351
"13_Af293_001_peak_929", "46_Af293_001_peak_632"	3236837	3237282	446	3237074, 3237085	57.11338, 38.61756	3.45469, 3.79852	446, 307	59.25684, 41.02251	50.1397	59.2568	3237221	3238007	+	overlapStart	-384	61	Afu3g12270	#N/A	Putative glutathione peroxidase; peroxiredoxin; transcript upregulated in hyphae exposed to neutrophils	Uncharacterized		0.838431	1.81327	0.227057				AFUA_6G02800	789	0.716871	0.330739	0.851534
"13_Af293_001_peak_1886", "46_Af293_001_peak_1226"	877117	877623	507	877438, 877444	51.96218, 43.72401	3.33278, 4.02952	507, 263	54.02893, 46.19838	50.1137	54.0289	877472	880573	+	overlapStart	-355	151	Afu7g03910		Ortholog(s) have role in conidium formation, negative regulation of conidium formation and positive regulation of sexual sporulation resulting in formation of a cellular spore, <a href="#GOsection">more</a>	Uncharacterized		-1.11285	-0.343618	-0.135913				AFUA_1G07400	1203	0.716418	0.376756	1.06466
"13_Af293_001_peak_92", "46_Af293_001_peak_66"	1744482	1744876	395	1744639, 1744634	55.58525, 39.52109	3.41765, 3.82865	395, 234	57.70681, 41.93864	49.8227	57.7068	1744725	1747001	+	overlapStart	-243	151	Afu1g06040		Putative sterol o-acyltransferase; transcript downregulated in response to voriconazole	Uncharacterized		-0.314952	0.310159	0.992936				AFUA_6G04030	252	0.715607	0.647091	0.833265
"13_Af293_001_peak_818", "46_Af293_001_peak_559"	1595797	1596207	411	1596002, 1596002	49.71325, 45.12174	3.30477, 4.11616	411, 299	51.74685, 47.61419	49.6805	51.7469	1596055	1598933	+	overlapStart	-258	152	Afu3g06470	#N/A	Has domain(s) with predicted zinc ion binding activity	Uncharacterized		-0.40718	-0.0516803	-0.547881				AFUA_1G05210	481	0.714911	0.754867	0.609184
"13_Af293_001_peak_1317", "46_Af293_001_peak_865"	490305	492115	1811	491483, 490952	63.71528, 30.94413	3.77075, 3.31842	1811, 1259	65.96093, 33.23631	49.5986	65.9609	489700	491868	-	overlapStart	1563	247	Afu5g01930	#N/A	Protein of unknown function	Uncharacterized		0.435854	0.186062	0.677021				AFUA_3G01900	1389	0.713423	0.851885	-0.450416
"13_Af293_001_peak_755", "46_Af293_001_peak_520"	491152	491629	478	491389, 491361	51.31899, 42.41724	3.19654, 3.8893	478, 394	53.37634, 44.87432	49.1253	53.3763	491354	493644	+	overlapStart	-202	202	Afu3g02000	#N/A	Putative C6 transcription factor; transcript up-regulated in conidia exposed to neutrophils	Uncharacterized		-0.466187	-0.194778	-0.110004				AFUA_5G06270	1980	0.711068	1.24614	0.977013
"13_Af293_001_peak_369", "46_Af293_001_peak_256", "46_Af293_001_peak_257"	651184	652468	1285	651427, 651407, 652198	69.50461, 36.8262, 33.08619	3.89672, 3.69803, 3.51817	1285, 364, 384	71.85426, 39.20526, 35.4114	48.8236	71.8543	652175	655754	+	overlapStart	-991	293	Afu2g02530	#N/A	Ortholog(s) have protein serine/threonine kinase activity, protein tyrosine kinase activity	Uncharacterized		-0.488054	-0.591823	-0.735152				AFUA_3G10730	999	0.710866	0.829175	0.798075
"13_Af293_001_peak_1715", "46_Af293_001_peak_1125"	1695127	1696322	1196	1695923, 1695906	54.93649, 37.70533	3.40217, 3.76702	1196, 488	57.04782, 40.09679	48.5723	57.0478	1693740	1695855	-	overlapStart	728	467	Afu6g07470		Ortholog(s) have role in fungal-type cell wall organization, protein oligomerization and Golgi apparatus, cell cortex of cell tip, cell division site, cellular bud, membrane raft, plasma membrane localization	Uncharacterized		-0.653558	0.402629	0.426524				AFUA_1G04530	581	0.710254	0.827524	0.893471
"13_Af293_001_peak_1390", "46_Af293_001_peak_917", "46_Af293_001_peak_918"	1444446	1446550	2105	1445297, 1445271, 1446380	75.48978, 41.29478, 20.6756	4.05251, 4.1039, 3.01915	2105, 325, 251	77.9743, 43.73695, 22.79604	48.1691	77.9743	1444838	1451585	+	overlapStart	-392	392	Afu5g06070	#N/A	ABC multidrug transporter; transcript induced by voriconazole; biofilm growth regulated	Verified		-0.160978	-0.429064	-0.769715				AFUA_1G05630	1113	0.708352	0.829459	0.877694
"13_Af293_001_peak_1557", "46_Af293_001_peak_1014", "46_Af293_001_peak_1015"	3734597	3737236	2640	3736150, 3735064, 3736727	62.42617, 39.54738, 35.16804	3.64321, 3.79095, 3.58836	2640, 1552, 536	64.65043, 41.96541, 37.52375	48.0465	64.6504	3736232	3737853	+	overlapStart	-1635	617	Afu5g14330	#N/A	12-oxophytodienoate reductase; transcript induced by exposure to human airway epithelial cells	Uncharacterized		0.664317	1.21947	0.430455				AFUA_6G04910	3084	0.707358	1.01847	1.25322
"13_Af293_001_peak_1865", "46_Af293_001_peak_1218"	663628	664132	505	663976, 663984	51.09683, 39.96339	3.32408, 3.92618	505, 256	53.15089, 42.38717	47.769	53.1509	662205	663651	-	overlapStart	23	23	Afu7g02410	#N/A	Protein of unknown function	Uncharacterized		#N/A	#N/A	#N/A				AFUA_5G09330	593	0.706697	0.111717	0.680251
"13_Af293_001_peak_133", "46_Af293_001_peak_97"	2149952	2150220	269	2150075, 2150093	51.36918, 39.65303	3.43674, 4.01235	269, 241	53.42738, 42.07245	47.7499	53.4274	2150210	2152277	+	overlapStart	-258	10	Afu1g07625		Ortholog(s) have nucleus localization	Uncharacterized		-0.504762	-0.152385	-0.479886				AFUA_2G15360	921	0.705501	1.27478	3.28964
"13_Af293_001_peak_19", "46_Af293_001_peak_13", "46_Af293_001_peak_14", "46_Af293_001_peak_15", "46_Af293_001_peak_16"	851095	854727	3633	853528, 851673, 852686, 853560, 854437	85.72813, 54.63384, 3.31794, 60.83539, 22.28634	4.6401, 4.65079, 1.75921, 4.90591, 3.11435	3633, 642, 205, 529, 508	88.51383, 57.24045, 4.95466, 63.51858, 24.43585	47.7327	88.5138	851746	856056	+	overlapStart	-651	651	Afu1g02980		Putative 6-phosphogluconolactonase; calcium downregulated	Uncharacterized		0.435063	0.116441	0.218732				AFUA_8G06540	1489	0.705501	0.878847	-0.143321
"13_Af293_001_peak_794", "46_Af293_001_peak_540"	1155637	1156241	605	1156000, 1155973	70.37074, 20.56453	4.63602, 3.15921	605, 356	72.73839, 22.68301	47.7107	72.7384	1153975	1155933	-	overlapStart	296	296	Afu3g04070	#N/A	bZIP transcription factor, major regulator of the unfolded protein response (UPR)	Verified		-0.216508	0.0300083	0.0461846				AFUA_8G00780	2799	0.70477	0.0430844	-0.284117
"13_Af293_001_peak_1433", "46_Af293_001_peak_938"	2051205	2051795	591	2051495, 2051523	54.10495, 36.45835	3.5007, 3.76919	591, 434	56.20368, 38.83225	47.518	56.2037	2051625	2052687	+	overlapStart	-420	170	Afu5g08100	#N/A	Ortholog of <i>Aspergillus fumigatus A1163</i> : AFUB_055630	Uncharacterized		0.242183	0.0325092	0.494502				AFUA_4G09030	2979	0.703212	1.07439	0.886081
"13_Af293_001_peak_624", "46_Af293_001_peak_436"	3407781	3408153	373	3408006, 3408014	51.231, 39.13685	3.24931, 3.70331	373, 289	53.28703, 41.54933	47.4182	53.287	3405303	3407900	-	overlapStart	119	119	Afu2g13250	#N/A	Putative bifunctional tryptophan synthase	Uncharacterized		-0.063167	-0.231563	-0.375718				AFUA_6G10160	987	0.700554	0.317805	3.16465
"13_Af293_001_peak_1254", "46_Af293_001_peak_827"	3354168	3354520	353	3354379, 3354373	51.17164, 39.09564	3.35586, 3.81574	353, 239	53.22676, 41.50751	47.3671	53.2268	3354362	3358561	+	overlapStart	-194	158	Afu4g12790	#N/A	Ortholog(s) have role in carbon utilization	Uncharacterized		-0.0747016	0.206239	0.119858				AFUA_8G05880	457	0.699551	0.657391	-1.34567
"13_Af293_001_peak_873", "46_Af293_001_peak_598"	2561254	2561690	437	2561450, 2561452	63.5806, 26.52514	3.96179, 3.30901	437, 266	65.82387, 28.74728	47.2856	65.8239	2559939	2561392	-	overlapStart	138	138	Afu3g09970	#N/A	Ortholog(s) have ferrous iron transmembrane transporter activity, manganese ion transmembrane transporter activity	Uncharacterized		-0.244569	0.931155	0.692265				AFUA_3G07160	1502	0.699293	0.931299	-2.0235
"13_Af293_001_peak_1920", "46_Af293_001_peak_1247"	1423092	1423793	702	1423639:1423640	58.18064, 31.74641	3.68044, 3.60297	702, 596	60.33979, 34.05149	47.1956	60.3398	1420407	1423419	-	overlapStart	327	327	Afu7g05800	#N/A	Ortholog(s) have fructose-2,6-bisphosphate 2-phosphatase activity, role in glucose metabolic process and cytoplasm localization	Uncharacterized		-0.05926	0.0498619	0.578934				AFUA_4G08170	1765	0.698121	1.24364	0.14361
"13_Af293_001_peak_1260", "46_Af293_001_peak_831"	3436671	3437129	459	3436870, 3436838	63.47412, 26.42615	3.91301, 3.2639	459, 338	65.71554, 28.64683	47.1812	65.7155	3434332	3436853	-	overlapStart	182	182	Afu4g13120		Putative glutamine synthetase; protein induced by heat shock and by hydrogen peroxide; transcript induced by exposure to human airway epithelial cells	Uncharacterized		0.311713	0.198399	0.372264				AFUA_6G10180	369	0.697847	0.878847	3.78899
"13_Af293_001_peak_1286", "46_Af293_001_peak_850"	3683338	3685131	1794	3684717, 3684788	58.9814, 30.725	3.54976, 3.42128	1794, 898	61.15253, 33.01385	47.0832	61.1525	3684514	3685676	+	overlapStart	-1176	545	Afu4g14085	#N/A	Ortholog of <i>A. nidulans FGSC A4</i> : AN8367, <i>A. niger CBS 513.88</i> : An12g10420, <i>Neosartorya fischeri NRRL 181</i> : NFIA_102230 and <i>Aspergillus zonatus</i> : Aspzo1_0100142	Uncharacterized		0.664451	1.03551	1.50824				AFUA_5G01420	765	0.697703	0.247087	-0.311779
"13_Af293_001_peak_468", "46_Af293_001_peak_341"	1633639	1634269	631	1633797, 1633797	52.86821, 36.75547	3.37468, 3.54714	631, 529	54.94811, 39.13367	47.0409	54.9481	1632693	1634195	-	overlapStart	556	74	Afu2g05810	#N/A	Putative dienelactone hydrolase	Uncharacterized		0.577582	0.83048	-0.228556				AFUA_6G11260	1110	0.697639	0.703872	0.7491
"13_Af293_001_peak_1654", "46_Af293_001_peak_1081"	808224	808926	703	808583, 808626	66.01485, 23.55413	3.69197, 3.00904	703, 346	68.29869, 25.72636	47.0125	68.2987	806517	808333	-	overlapStart	109	109	Afu6g03680	#N/A	Protein of unknown function; calcium induced	Uncharacterized		-0.879475	-0.367539	-1.73971				AFUA_6G03450	1175	0.697409	2.5989	0.194821
"13_Af293_001_peak_64", "46_Af293_001_peak_49", "46_Af293_001_peak_50", "46_Af293_001_peak_51"	1440696	1442289	1594	1441726, 1441146, 1441710, 1442153	91.07797, 11.76375, 53.78381, 20.96598	5.11569, 2.61774, 4.97969, 3.22145	1594, 321, 424, 198	94.03999, 13.68825, 56.38013, 23.09166	46.8	94.04	1437263	1441829	-	overlapStart	1133	460	Afu1g05020		Putative sulfate transporter	Uncharacterized		0.280236	1.73794	0.50467				AFUA_4G13750	1172	0.696666	-0.150657	-1.61315
"13_Af293_001_peak_1516", "46_Af293_001_peak_993"	3025179	3025763	585	3025575, 3025620	50.30965, 37.89177	3.28749, 3.78176	585, 527	52.35203, 40.28598	46.319	52.352	3025683	3026948	+	overlapStart	-504	80	Afu5g11760		Ortholog(s) have cytoplasm localization	Uncharacterized		0.355554	0.559866	0.359683				AFUA_5G14520	1212	0.695455	0.572722	-1.02595
"13_Af293_001_peak_1102", "46_Af293_001_peak_729"	1858537	1858817	281	1858676:1858677	47.01514, 40.37262	3.1817, 3.89517	281, 261	49.01045, 42.80235	45.9064	49.0104	1858801	1862723	+	overlapStart	-264	16	Afu4g07160	#N/A	Ortholog(s) have role in regulation of circadian rhythm and TRAMP complex localization	Uncharacterized		-0.0404296	-0.4568	-0.413396				AFUA_2G09430	623	0.694473	-0.50028	-0.592667
"13_Af293_001_peak_1969", "46_Af293_001_peak_1280"	536594	537644	1051	537087, 537102	59.39569, 27.26237	3.55832, 3.24615	1051, 437	61.57328, 29.49619	45.5347	61.5733	537432	539047	+	overlapStart	-838	212	Afu8g02090	#N/A	Has domain(s) with predicted sugar:proton symporter activity, role in carbohydrate transport and Golgi membrane, integral component of membrane localization	Uncharacterized		-0.324543	-0.68717	0.082789				AFUA_7G06620	846	0.69422	0.0843549	1.05078
"13_Af293_001_peak_663", "46_Af293_001_peak_461"	3814269	3814671	403	3814465, 3814488	45.73365, 40.49601	3.1484, 3.80433	403, 298	47.71042, 42.92749	45.319	47.7104	3814467	3817029	+	overlapStart	-198	198	Afu2g14570	#N/A	Ortholog(s) have zinc ion transmembrane transporter activity, role in cellular zinc ion homeostasis, filamentous growth and fungal-type vacuole localization	Uncharacterized		-0.0189805	0.0441517	-0.188177				AFUA_6G02470	2055	0.69392	0.727919	1.07517
"13_Af293_001_peak_1793", "46_Af293_001_peak_1170"	3332931	3334183	1253	3333221, 3333199	63.26931, 22.92097	3.74953, 3.10089	1253, 301	65.5069, 25.08182	45.2944	65.5069	3332932	3336849	+	overlapStart	-1	1	Afu6g13190		Ortholog(s) have drug transmembrane transporter activity, nucleoside transmembrane transporter activity, against a concentration gradient, symporter activity and role in cellular response to drug, drug transport, uridine transport	Uncharacterized		-0.782776	-0.667569	-0.974738				AFUA_3G08740	975	0.693814	0.481309	0.54847
"13_Af293_001_peak_1995", "46_Af293_001_peak_1296", "46_Af293_001_peak_1297"	893062	894599	1538	893478, 893432, 894108	68.33089, 49.49237, 10.71846	3.89116, 4.44008, 2.38004	1538, 700, 212	70.65737, 52.03743, 12.61485	45.1032	70.6574	893508	897643	+	overlapStart	-446	446	Afu8g04110	#N/A	Putative DUF895 domain membrane protein; predicted gene pair with AFUA_1G00440; transcript up-regulated in conidia exposed to neutrophils	Uncharacterized		0.41974	0.619891	0.12866				AFUA_1G17390	488	0.69379	0.553071	0.152945
"13_Af293_001_peak_498", "46_Af293_001_peak_356"	1966218	1967009	792	1966860, 1966875	50.35158, 35.39346	3.30323, 3.62459	792, 258	52.39465, 37.75263	45.0736	52.3946	1957879	1966865	-	overlapStart	647	144	Afu2g07680	#N/A	L-ornithine N5-oxygenase; first committed step in siderophore biosynthesis; essential for virulence; induced by exposure to human airway epithelial cells; expression up-regulated by iron starvation; activated by L-arginine; SrbA-regulated	Verified		0.776622	0.82439	0.428012				AFUA_1G14410	816	0.69362	0.802586	0.746126
"13_Af293_001_peak_1302", "46_Af293_001_peak_859"	183890	184412	523	184226, 184225	53.53481, 32.00285	3.56578, 3.71192	523, 241	55.62482, 34.31182	44.9683	55.6248	182686	184205	-	overlapStart	315	207	Afu5g00650	#N/A	Protein of unknown function; transcript induced by exposure to human airway epithelial cells	Uncharacterized		-0.144946	-0.0840941	0.928003				AFUA_2G16120	920	0.693619	0.8461	0.969245
"46_Af293_001_peak_628", "13_Af293_001_peak_926"	3178084	3178620	537	3178328, 3178340	38.40334, 47.08863	3.78177, 3.16581	491, 535	40.80516, 49.08509	44.9451	49.0851	3178112	3181079	+	overlapStart	-28	28	Afu3g12100	#N/A	Putative trehalase phosphorylase with a predicted role in the glucose-1-phosphate pathway	Uncharacterized		1.03248	0.551899	0.125108				AFUA_1G14340	1863	0.692681	1.24905	0.295518
"13_Af293_001_peak_1726", "46_Af293_001_peak_1133"	1779551	1780435	885	1779823, 1779815	61.68703, 23.63178	3.9504, 3.20069	885, 515	63.89991, 25.80524	44.8526	63.8999	1776585	1779597	-	overlapStart	46	46	Afu6g07780		Has domain(s) with predicted DNA binding, copper ion binding, transcription factor activity, sequence-specific DNA binding activity, role in regulation of transcription, DNA-templated and nucleus localization	Uncharacterized		0.197877	0.291335	0.433184				AFUA_8G00700	1005	0.692445	1.98244	1.45085
"13_Af293_001_peak_764", "46_Af293_001_peak_525"	809749	810153	405	810007, 809986	46.37377, 38.92506	3.09285, 3.76297	405, 303	48.35979, 41.33438	44.8471	48.3598	808174	809865	-	overlapStart	116	116	Afu3g03030	#N/A	Has domain(s) with predicted catalytic activity, catechol 1,2-dioxygenase activity, ferric iron binding, iron ion binding and oxidoreductase activity, <a href="#GOsection">more</a>	Uncharacterized		0.393606	0.665329	0.353433				AFUA_8G06610	1322	0.692445	0.290288	-2.80023
"13_Af293_001_peak_2055", "46_Af293_001_peak_1334"	1734763	1735240	478	1735023, 1735013	57.87442, 27.02146	3.40857, 3.16138	478, 278	60.0293, 29.25143	44.6404	60.0293	1735194	1738039	+	overlapStart	-431	46	Afu8g07080		Putative secreted metalloprotease; allergen Asp f 5; predicted signal sequence for secretion; expression is dependent on PrtT; transcript induced by growth on hydrogen peroxide	Uncharacterized		0.911786	-0.102609	-0.731812				AFUA_1G04160	1441	0.692414	0.129359	0.413489
"13_Af293_001_peak_690", "46_Af293_001_peak_471"	4174856	4175352	497	4175105, 4175137	55.424, 29.22411	3.4385, 3.44664	497, 394	57.5429, 31.48886	44.5159	57.5429	4175195	4177781	+	overlapStart	-339	157	Afu2g15800	#N/A	Ortholog of <i>A. nidulans</i> AN2171; calcium induced	Uncharacterized		-0.634142	-0.160826	-0.389525				AFUA_6G08920	3141	0.692019	1.18399	0.883905
"13_Af293_001_peak_604", "46_Af293_001_peak_420"	3208821	3209236	416	3209005, 3209003	55.68546, 28.66897	3.48363, 3.34395	416, 293	57.80839, 30.92481	44.3666	57.8084	3209205	3211808	+	overlapStart	-384	31	Afu2g12500	#N/A	Has domain(s) with predicted role in transmembrane transport and integral component of membrane localization	Uncharacterized		-0.321182	0.794152	-0.517421				AFUA_1G03490	1277	0.690577	1.40157	0.890369
"13_Af293_001_peak_1916", "46_Af293_001_peak_1244"	1355408	1355849	442	1355591, 1355578	41.36254, 42.53072	2.93632, 3.91776	442, 346	43.27993, 44.98935	44.1346	44.9894	1352391	1355702	-	overlapStart	294	147	Afu7g05580	#N/A	Putative phospholipase D	Uncharacterized		0.457528	-0.616989	0.0910809				AFUA_3G11550	477	0.690569	-0.263548	-0.623716
"13_Af293_001_peak_1976", "46_Af293_001_peak_1284"	661381	661726	346	661549, 661563	54.9903, 28.77556	3.49328, 3.42753	346, 230	57.10257, 31.03304	44.0678	57.1026	661497	662858	+	overlapStart	-116	116	Afu8g02480	#N/A	Ortholog of <i>A. nidulans FGSC A4</i> : AN2792, <i>A. niger CBS 513.88</i> : An12g05730, <i>Neosartorya fischeri NRRL 181</i> : NFIA_096170 and <i>Aspergillus versicolor</i> : Aspve1_0038333	Uncharacterized		0.37177	-0.547689	-0.232238				AFUA_5G02960	446	0.69029	1.22542	-0.199239
"13_Af293_001_peak_1547", "46_Af293_001_peak_1011"	3603283	3604212	930	3603782, 3603759	41.96615, 41.4947	3.00189, 3.92034	930, 331	43.89167, 43.93993	43.9158	43.9399	3600517	3603725	-	overlapStart	442	442	Afu5g13710	#N/A	Putative carboxylesterase	Uncharacterized		-0.352372	0.373643	0.276995				AFUA_4G01480	1668	0.690153	1.89771	-0.59078
"13_Af293_001_peak_612", "46_Af293_001_peak_426"	3337788	3338192	405	3337990, 3337985	55.18886, 28.21047	3.69623, 3.52025	405, 322	57.30415, 30.45884	43.8815	57.3041	3337240	3337963	-	overlapStart	175	175	Afu2g13000	#N/A	Ortholog of <i>A. niger CBS 513.88</i> : An02g01710, <i>Neosartorya fischeri NRRL 181</i> : NFIA_088170, <i>Aspergillus kawachii</i> : Aspka1_0172685 and <i>Aspergillus fumigatus A1163</i> : AFUB_028620	Uncharacterized		0.432168	0.606394	0.196552				AFUA_4G00120	1662	0.690153	1.23331	-3.17574
"13_Af293_001_peak_1030", "46_Af293_001_peak_688"	1115076	1115411	336	1115232, 1115210	45.16576, 37.06711	3.16782, 3.58709	336, 223	47.13447, 39.44949	43.292	47.1345	1111788	1115110	-	overlapStart	34	34	Afu4g03960		Putative C6 transcription factor with a role in beta oxidation of long-chain fatty acids; transcript up-regulated in conidia upon exposure to neutrophils	Uncharacterized		0.255385	0.308719	-0.448217				AFUA_6G13356	111	0.690153	0.149244	-0.00581718
"13_Af293_001_peak_284", "46_Af293_001_peak_206"	4140407	4140701	295	4140555, 4140544	37.91935, 44.2956	2.90735, 4.0738	295, 267	39.79061, 46.77738	43.284	46.7774	4140597	4145377	+	overlapStart	-190	104	Afu1g15370	#N/A	Has domain(s) with predicted DNA binding, RNA polymerase II transcription factor activity, sequence-specific DNA binding, zinc ion binding activity and role in regulation of transcription, DNA-templated, transcription, DNA-templated	Uncharacterized		-0.267001	0.35556	-0.324583				AFUA_3G03020	1650	0.690011	0.896797	0.960705
"13_Af293_001_peak_454", "46_Af293_001_peak_323", "46_Af293_001_peak_324"	1485248	1486635	1388	1485445, 1485413, 1485897	63.35103, 44.81393, 14.13863	3.73738, 3.94763, 2.54892	1388, 300, 249	65.59022, 47.30265, 16.126	43.0063	65.5902	1486634	1489175	+	overlapStart	-1386	1	Afu2g05340	#N/A	Essential 1,3-beta-glucanosyltransferase, GPI-anchored to the plasma membrane; constitutively expressed during hyphal growth; hypoxia induced protein	Verified		0.396633	0.348103	0.409811				AFUA_3G06960	725	0.689097	0.657037	0.825051
"13_Af293_001_peak_1559", "46_Af293_001_peak_1016"	3797068	3797942	875	3797368, 3797335	56.42903, 24.58255	3.39295, 3.07707	875, 355	58.56269, 26.7726	42.6676	58.5627	3794749	3797326	-	overlapStart	258	258	Afu5g14660		Ortholog of <i>A. nidulans FGSC A4</i> : AN3345, AN3347, <i>A. fumigatus Af293</i> : Afu5g00710, <i>A. niger CBS 513.88</i> : An16g06090, An12g10000/gabA and <i>A. oryzae RIB40</i> : AO090166000026, AO090005000509, AO090005001081	Uncharacterized		0.865106	0.672844	0.741308				AFUA_7G02140	845	0.687708	0.818448	0.785691
"13_Af293_001_peak_1659", "46_Af293_001_peak_1084"	959669	960310	642	959850, 959832	48.48891, 32.47616	3.17181, 3.48831	642, 544	50.50494, 34.79217	42.6486	50.5049	959824	962714	+	overlapStart	-155	155	Afu6g04270	#N/A	Putative MFS sugar transporter; transcript up-regulated in conidia exposed to neutrophils	Uncharacterized		-0.703295	-1.24028	-1.62665				AFUA_8G00380	926	0.687498	-0.857987	3.48871
"13_Af293_001_peak_2043", "46_Af293_001_peak_1327"	1552895	1553309	415	1553087, 1553085	47.55294, 33.28079	3.10561, 3.20229	415, 299	49.55595, 35.60868	42.5823	49.556	1551523	1553081	-	overlapStart	186	186	Afu8g06440	#N/A	Ortholog(s) have L-pipecolate oxidase activity, flavin adenine dinucleotide binding, proline oxidase activity and cytosol, extracellular region, nucleus localization	Uncharacterized		0.173129	1.81895	-1.03727				AFUA_4G00390	2702	0.687176	0.392703	0.46266
"13_Af293_001_peak_927", "46_Af293_001_peak_629"	3201150	3201925	776	3201391, 3201399	51.88626, 28.7152	3.32928, 3.32993	776, 373	53.95195, 30.97169	42.4618	53.9519	3201488	3204429	+	overlapStart	-338	338	Afu3g12170		Has domain(s) with predicted substrate-specific transmembrane transporter activity, transmembrane transporter activity, role in transmembrane transport and integral component of membrane, membrane localization	Uncharacterized		0.408469	0.197552	-0.283969				AFUA_3G00310	1688	0.687169	0.746377	0.682115
"13_Af293_001_peak_1594", "46_Af293_001_peak_1041"	358385	359196	812	358910, 358897	57.20292, 23.25711	3.59519, 3.13069	812, 639	59.34795, 25.42422	42.3861	59.3479	357383	358584	-	overlapStart	199	199	Afu6g02110	#N/A	Has domain(s) with predicted DNA binding, protein dimerization activity	Uncharacterized		0.0439656	-0.0582333	0.20936				AFUA_4G10800	1210	0.683423	0.844405	0.839119
"13_Af293_001_peak_533", "46_Af293_001_peak_383"	2463538	2463913	376	2463723, 2463702	61.58136, 18.76026	4.03042, 2.99645	376, 225	63.79242, 20.8444	42.3184	63.7924	2460266	2463574	-	overlapStart	36	36	Afu2g09630	#N/A	Protein of unknown function; transcript induced by voriconazole	Uncharacterized		-0.875734	0.282086	-1.07584				AFUA_4G00570	1765	0.682818	0.456371	-1.38267
"13_Af293_001_peak_23", "46_Af293_001_peak_19"	934283	934911	629	934576, 934578	46.83337, 32.75965	3.26236, 3.56761	629, 352	48.82588, 35.0799	41.9529	48.8259	932621	934326	-	overlapStart	43	43	Afu1g03210	flbD	Myb family transcription factor; A. nidulans ortholog plays a role in conidiophore development; transcript repressed by growth in hypoxia	Uncharacterized		-0.159035	1.61464	0.297766				AFUA_5G06360	1020	0.6823	0.780191	0.844068
"13_Af293_001_peak_1672", "46_Af293_001_peak_1091", "46_Af293_001_peak_1092"	1089912	1091890	1979	1090309, 1090360, 1091742	71.51178, 35.00298, 12.32611	4.06745, 3.7119, 2.493	1979, 644, 236	73.90516, 37.3563, 14.26619	41.8426	73.9052	1091733	1094582	+	overlapStart	-1821	157	Afu6g04680	#N/A	GDP-mannose:inositol-phosphorylceramide (MIPC) transferase	Verified		-0.619569	0.112893	-0.194661				AFUA_4G03880	1391	0.682241	0.827717	0.869825
"13_Af293_001_peak_1459", "46_Af293_001_peak_956", "46_Af293_001_peak_957"	2308800	2311175	2376	2310277, 2309089, 2310270	78.04836, 10.03692, 30.14056	4.21476, 2.34632, 3.5462	2376, 441, 868	80.59855, 11.9143, 32.42009	41.6443	80.5986	2310316	2314013	+	overlapStart	-1516	859	Afu5g09000		Ortholog(s) have peptidyl-lysine N-acetyltransferase activity, acting on acetyl phosphate as donor activity	Uncharacterized		-0.162387	-0.512167	-0.355917				AFUA_1G09440	625	0.680237	0.790902	0.783857
"13_Af293_001_peak_1241", "46_Af293_001_peak_819"	3230100	3230828	729	3230298, 3230317	51.72842, 27.10979	3.45882, 3.34102	729, 246	53.79155, 29.34113	41.5663	53.7916	3228707	3230266	-	overlapStart	166	166	Afu4g12330	#N/A	Putative alkaline dihydroceramidase	Uncharacterized		-0.713659	-1.52437	-1.18323				AFUA_8G05000	1339	0.679294	1.43445	1.2796
"13_Af293_001_peak_1071", "46_Af293_001_peak_708", "46_Af293_001_peak_709"	1678208	1679415	1208	1679176, 1678383, 1679179	51.34842, 43.4048, 22.29184	3.38262, 4.04781, 3.04554	1208, 608, 319	53.40625, 45.87516, 24.44142	41.2409	53.4062	1676511	1679413	-	overlapStart	1205	2	Afu4g06530		Predicted bZIP transcription factor, required for assimilation of inorganic sulfur, regulates sulfur and iron homeostasis, required for virulence	Verified		0.256849	0.176224	0.335754				AFUA_4G07040	1425	0.679087	1.30896	0.988493
"13_Af293_001_peak_41", "46_Af293_001_peak_32"	1104660	1105441	782	1104947, 1104902	58.56995, 19.58339	3.53094, 2.91882	782, 545	60.73491, 21.68321	41.2091	60.7349	1104943	1108600	+	overlapStart	-283	283	Afu1g03800		Ortholog(s) have role in conidiophore development, hyphal growth, sporocarp development involved in sexual reproduction, syncytium formation by plasma membrane fusion	Uncharacterized		0.144004	-0.513479	2.60338				AFUA_1G07440	2035	0.678547	-0.00762657	0.89165
"13_Af293_001_peak_1968", "46_Af293_001_peak_1279"	533245	533919	675	533721, 533727	56.28563, 21.56182	3.53118, 2.99805	675, 472	58.41747, 23.69821	41.0578	58.4175	533910	534965	+	overlapStart	-665	9	Afu8g02060	#N/A	Ortholog of <i>A. niger CBS 513.88</i> : An05g02300/gpi12, <i>A. oryzae RIB40</i> : AO090010000613, AO090005001316, <i>Neosartorya fischeri NRRL 181</i> : NFIA_095730 and <i>Aspergillus clavatus NRRL 1</i> : ACLA_043720	Uncharacterized		-0.115542	-0.730677	-0.259673				AFUA_2G10100	407	0.67797	0.657797	0.643944
"13_Af293_001_peak_1684", "46_Af293_001_peak_1104"	1249716	1250341	626	1249988, 1249912	60.6926, 17.02092	3.66918, 2.7766	626, 398	62.88963, 19.07003	40.9798	62.8896	1250308	1252518	+	overlapStart	-592	33	Afu6g05210	#N/A	Putative NAD-dependent malate dehydrogenase with a predicted role in the citric acid cycle; transcript up-regulated in conidia exposed to neutrophils; phoB-regulated; reacts with rabbit immunosera exposed to A. fumigatus conidia	Verified		0.546359	0.562792	0.501008				AFUA_1G04320	655	0.677875	0.818392	0.800434
"13_Af293_001_peak_1854", "46_Af293_001_peak_1213"	567510	568620	1111	568126, 568125	48.47595, 28.91791	3.24656, 3.3645	1111, 254	50.49177, 31.17779	40.8348	50.4918	568565	571346	+	overlapStart	-1055	55	Afu7g02120	#N/A	Ortholog of <i>A. nidulans FGSC A4</i> : AN11174, <i>A. niger CBS 513.88</i> : An12g00530, <i>A. oryzae RIB40</i> : AO090038000590, <i>Neosartorya fischeri NRRL 181</i> : NFIA_114850 and <i>Aspergillus wentii</i> : Aspwe1_0042354	Uncharacterized		-0.282987	-0.407355	-0.703759				AFUA_1G05990	972	0.677834	0.771614	0.805462
"13_Af293_001_peak_1372", "46_Af293_001_peak_899"	1164026	1164688	663	1164533, 1164547	39.67997, 37.27802	3.03965, 3.79419	663, 271	41.57491, 39.66349	40.6192	41.5749	1164605	1166740	+	overlapStart	-579	83	Afu5g04333		Ortholog(s) have cytosol, nucleus localization	Uncharacterized		0.644111	0.261375	0.37578				AFUA_7G04110	1878	0.677499	0.994434	1.23965
"13_Af293_001_peak_590", "46_Af293_001_peak_410", "46_Af293_001_peak_411"	3032711	3034631	1921	3033427, 3033493, 3034314	59.4609, 27.79303, 27.31369	3.66778, 3.36223, 3.35874	1921, 535, 337	61.63953, 30.03499, 29.54822	40.4076	61.6395	3024850	3034267	-	overlapStart	1556	364	Afu2g11770	#N/A	Ortholog of <i>A. nidulans FGSC A4</i> : AN6196, <i>A. niger CBS 513.88</i> : An02g03790, <i>A. oryzae RIB40</i> : AO090026000469, <i>Aspergillus wentii</i> : Aspwe1_0031226 and <i>Aspergillus sydowii</i> : Aspsy1_0045308	Uncharacterized		-0.266886	-0.308522	0.0241752				AFUA_3G06650	1618	0.676115	0.48637	1.00904
"13_Af293_001_peak_222", "46_Af293_001_peak_167"	3539318	3539652	335	3539475, 3539515	57.3144, 18.95688	3.68084, 2.94401	335, 197	59.46106, 21.04462	40.2528	59.4611	3539497	3541612	+	overlapStart	-179	155	Afu1g13300	#N/A	Ortholog(s) have cyclohydrolase activity, role in riboflavin biosynthetic process and cytosol, nucleus localization	Uncharacterized		0.0982637	0.23	0.310005				AFUA_7G02080	1287	0.675994	0.271995	0.73854
"13_Af293_001_peak_196", "46_Af293_001_peak_143"	3216689	3217159	471	3216961, 3216885	54.6025, 21.3272	3.50507, 3.01028	471, 308	56.70871, 23.45954	40.0841	56.7087	3216900	3220323	+	overlapStart	-211	211	Afu1g12180		Ortholog(s) have GTPase activity, role in cellular response to drug, endoplasmic reticulum inheritance, endoplasmic reticulum membrane fusion, hexose transport, pathogenesis and cortical endoplasmic reticulum, cytosol localization	Uncharacterized		0.257584	0.350286	0.348574				AFUA_5G14840	681	0.674768	0.159613	0.432679
"13_Af293_001_peak_882", "46_Af293_001_peak_602"	2669280	2670299	1020	2669866, 2669818	51.73892, 24.13585	3.56631, 3.2092	1020, 486	53.8022, 26.31815	40.0602	53.8022	2669895	2674014	+	overlapStart	-615	404	Afu3g10310	#N/A	Ortholog(s) have acetolactate synthase activity, flavin adenine dinucleotide binding activity, role in isoleucine biosynthetic process, valine biosynthetic process and acetolactate synthase complex, mitochondrion localization	Uncharacterized		-0.0914415	-0.285948	-0.44927				AFUA_5G11690	1868	0.67453	0.799275	0.182305
"13_Af293_001_peak_1367", "46_Af293_001_peak_896"	1126450	1126975	526	1126780, 1126763	62.01463, 13.47291	3.9423, 2.55278	526, 252	64.23242, 15.44403	39.8382	64.2324	1124552	1126667	-	overlapStart	217	217	Afu5g04220	#N/A	Ortholog(s) have DNA binding, tricarboxylate secondary active transmembrane transporter activity and role in alpha-ketoglutarate transport, mitochondrial citrate transport, mitochondrial genome maintenance	Uncharacterized		1.22386	1.99435	1.95416				AFUA_1G10820	697	0.67449	1.23426	0.967972
"13_Af293_001_peak_916", "46_Af293_001_peak_624"	3051189	3051900	712	3051644, 3051661	56.06203, 19.18941	3.84914, 2.98407	712, 328	58.19058, 21.28199	39.7363	58.1906	3051704	3053381	+	overlapStart	-515	196	Afu3g11610		Non-histone chromosomal protein; reacts with rabbit immunosera exposed to A. fumigatus conidia	Uncharacterized		0.375213	0.596919	0.428871				AFUA_4G12710	1335	0.673747	0.254594	-0.573446
"13_Af293_001_peak_767", "46_Af293_001_peak_528"	872485	873412	928	873177, 873236	56.16896, 18.66873	3.63477, 2.93363	928, 351	58.29943, 20.75095	39.5252	58.2994	871528	873275	-	overlapStart	790	137	Afu3g03260	#N/A	Protein of unknown function	Uncharacterized		#N/A	#N/A	#N/A				AFUA_4G06910	1325	0.673465	0.752911	0.818209
"13_Af293_001_peak_392", "46_Af293_001_peak_273", "46_Af293_001_peak_274", "46_Af293_001_peak_275", "46_Af293_001_peak_276", "46_Af293_001_peak_277"	857694	862774	5081	859834, 858831, 859294, 859829, 861383, 862405	89.27376, 9.58552, 16.75455, 79.39031, 10.73226, 17.41075	4.75214, 2.31004, 2.88393, 5.86085, 2.42196, 2.97135	5081, 222, 240, 713, 330, 313	92.17751, 11.44941, 18.79804, 82.31346, 12.62936, 19.46801	39.4726	92.1775	862726	865556	+	overlapStart	-5032	48	Afu2g03280		Protein of unknown function; calcium induced	Uncharacterized		-0.308011	0.321912	0.0399865				AFUA_2G07970	905	0.673439	0.770051	0.80673
"13_Af293_001_peak_1828", "46_Af293_001_peak_1195"	161899	162328	430	162145, 162138	51.57373, 22.75962	3.17732, 2.98963	430, 306	53.63486, 24.91773	39.2763	53.6349	160900	162055	-	overlapStart	156	156	Afu7g00580	#N/A	Putative adhesin; expression induced in biofilm	Uncharacterized		0.304797	-1.13362	0.16852				AFUA_4G08110	2639	0.673253	0.943638	0.987829
"13_Af293_001_peak_1179", "46_Af293_001_peak_778"	2704663	2705051	389	2704783, 2704855	50.21817, 24.06438	3.47061, 3.13193	389, 334	52.25911, 26.24559	39.2523	52.2591	2704841	2706325	+	overlapStart	-178	178	Afu4g10350	#N/A	Polyubiquitin; calcium induced	Uncharacterized		-0.547051	-0.743112	-0.921366				AFUA_1G01120	808	0.673079	-0.646615	-0.912708
"13_Af293_001_peak_317", "46_Af293_001_peak_225"	4534428	4535274	847	4535013, 4535007	55.64174, 18.20346	3.45249, 2.84013	847, 313	57.76411, 20.27644	39.0203	57.7641	4535113	4540016	+	overlapStart	-685	161	Afu1g16680	#N/A	Ortholog of <i>A. nidulans FGSC A4</i> : AN0979, <i>A. niger CBS 513.88</i> : An01g10380, <i>A. oryzae RIB40</i> : AO090005001032, <i>Aspergillus wentii</i> : Aspwe1_0109980 and <i>Aspergillus sydowii</i> : Aspsy1_0140609	Uncharacterized		-0.382822	0.17511	-0.0480705				AFUA_6G13720	4461	0.673079	1.20218	-1.15862
"46_Af293_001_peak_241", "13_Af293_001_peak_341"	283792	284129	338	283987, 283973	30.3322, 43.06741	3.38976, 3.06834	316, 337	32.61489, 45.00732	38.8111	45.0073	284102	286379	+	overlapStart	-310	27	Afu2g01210		Putative ATP dependent RNA helicase; transcript induced by exposure to human airway epithelial cells	Uncharacterized		0.0728359	-0.00910677	0.0722511				AFUA_8G00150	2349	0.673079	1.95164	2.44484
"13_Af293_001_peak_1500", "46_Af293_001_peak_984"	2821148	2821811	664	2821314, 2821306	40.43771, 32.82461	3.03146, 3.5536	664, 536	42.34267, 35.14591	38.7443	42.3427	2818216	2821617	-	overlapStart	469	194	Afu5g11010		Ortholog(s) have ATPase activity, GTPase activity, adenosine-diphosphatase activity, cytidine diphosphatase activity, guanosine-diphosphatase activity, uridine-diphosphatase activity	Uncharacterized		0.657749	0.593872	0.957199				AFUA_6G08750	1893	0.672476	1.19513	1.21306
"13_Af293_001_peak_1429", "46_Af293_001_peak_935"	2028876	2030046	1171	2029434, 2029449	47.23597, 25.94006	3.26769, 3.22271	1171, 443	49.23452, 28.15302	38.6938	49.2345	2029906	2031581	+	overlapStart	-1030	140	Afu5g08020	#N/A	Putative helix-loop-helix DNA binding protein; transcript up-regulated in conidia exposed to neutrophils	Uncharacterized		0.0648384	0.288269	0.364063				AFUA_5G01500	1078	0.671835	0.495812	0.695069
"13_Af293_001_peak_402", "46_Af293_001_peak_284"	989563	990218	656	990009, 990029	48.56705, 24.58302	3.31433, 3.17666	656, 291	50.5843, 26.77308	38.6787	50.5843	990214	994237	+	overlapStart	-651	4	Afu2g03710	pst2	Ortholog(s) have role in establishment of cell polarity, hyphal growth and hyphal tip polarisome localization	Uncharacterized		-0.313129	0.175852	-0.315536				AFUA_2G16820	2162	0.671169	0.719845	1.00155
"13_Af293_001_peak_332", "46_Af293_001_peak_233"	34122	34622	501	34310, 34284	43.97705, 28.60301	3.08526, 3.37494	501, 407	45.92913, 30.85783	38.3935	45.9291	34410	37148	+	overlapStart	-288	212	Afu2g00180		Ortholog of <i>A. nidulans FGSC A4</i> : AN2821, <i>A. fumigatus Af293</i> : Afu2g17480, <i>A. niger CBS 513.88</i> : An03g05360, An04g09420 and <i>A. oryzae RIB40</i> : AO090102000063, AO090009000716	Uncharacterized		-0.470849	0.280392	-0.549058				AFUA_2G16630	1487	0.670476	3.13654	1.03014
"13_Af293_001_peak_223", "46_Af293_001_peak_168"	3541057	3541652	596	3541448, 3541456	56.53988, 16.06838	3.71535, 2.77982	596, 448	58.67535, 18.09781	38.3866	58.6754	3541615	3544191	+	overlapStart	-558	37	Afu1g13310	#N/A	Has domain(s) with predicted sequence-specific DNA binding, transcription factor activity, sequence-specific DNA binding activity and role in regulation of transcription, DNA-templated	Uncharacterized		-0.689158	-0.196142	-0.49413				AFUA_1G10510	1063	0.67031	0.728411	0.741794
"13_Af293_001_peak_12", "46_Af293_001_peak_9"	681110	681765	656	681512, 681531	44.92185, 27.28399	3.10069, 3.24791	656, 328	46.88708, 29.51814	38.2026	46.8871	679650	681430	-	overlapStart	320	320	Afu1g02330		Ortholog of <i>A. nidulans FGSC A4</i> : AN0335, <i>A. niger CBS 513.88</i> : An01g05850, <i>A. oryzae RIB40</i> : AO090005000867, <i>Aspergillus wentii</i> : Aspwe1_0103633 and <i>Aspergillus sydowii</i> : Aspsy1_0633416	Uncharacterized		0.00903025	-0.0992044	0.0975805				AFUA_6G03670	1248	0.669304	1.17322	0.508593
"13_Af293_001_peak_171", "46_Af293_001_peak_123"	2755101	2755779	679	2755606, 2755616	44.3772, 27.18268	3.07558, 3.18997	679, 624	46.33484, 29.41515	37.875	46.3348	2755495	2758847	+	overlapStart	-394	284	Afu1g10580		Has domain(s) with predicted DNA binding, sequence-specific DNA binding, transcription factor activity, sequence-specific DNA binding activity and role in regulation of transcription, DNA-templated	Uncharacterized		0.107359	0.792191	0.724118				AFUA_4G00150	1769	0.669049	1.42669	0.453797
"13_Af293_001_peak_1660", "46_Af293_001_peak_1085"	971429	972017	589	971611, 971555	50.68146, 20.62774	3.40285, 2.99757	589, 440	52.7292, 22.7473	37.7383	52.7292	969625	971760	-	overlapStart	331	257	Afu6g04300	#N/A	Ortholog of <i>A. nidulans FGSC A4</i> : AN6588, <i>A. niger CBS 513.88</i> : An15g01200, <i>A. oryzae RIB40</i> : AO090701000121, <i>Aspergillus wentii</i> : Aspwe1_0048668 and <i>Aspergillus sydowii</i> : Aspsy1_0164200	Uncharacterized		-0.951838	-0.673284	-1.3064				AFUA_1G17120	750	0.667738	0.658979	0.270452
"13_Af293_001_peak_584", "46_Af293_001_peak_406"	2986005	2986355	351	2986174, 2986130	41.37495, 29.29311	2.80706, 2.85078	351, 239	43.29245, 31.55898	37.4257	43.2925	2986039	2987735	+	overlapStart	-34	34	Afu2g11600		Has domain(s) with predicted coenzyme binding, oxidoreductase activity, acting on the CH-OH group of donors, NAD or NADP as acceptor, phosphogluconate dehydrogenase (decarboxylating) activity	Uncharacterized		0.0880109	0.450285	0.566251				AFUA_1G06120	1419	0.667645	0.773161	0.889213
"13_Af293_001_peak_141", "46_Af293_001_peak_102"	2321883	2322208	326	2322054, 2322080	35.78441, 34.30124	2.93064, 3.71599	326, 240	37.62796, 36.64436	37.1362	37.628	2319520	2321966	-	overlapStart	83	83	Afu1g08940	kexA	Putative pheromone processing carboxypeptidase; predicted signal sequence for secretion	Uncharacterized		-0.170805	0.238682	0.193208				AFUA_1G13400	219	0.667295	0.16746	0.81086
"13_Af293_001_peak_938", "46_Af293_001_peak_635"	3319564	3320298	735	3320056, 3320050	48.52109, 21.57614	3.52213, 3.01576	735, 299	50.53762, 23.71281	37.1252	50.5376	3312296	3320002	-	overlapStart	438	296	Afu3g12530	#N/A	Putative sensor histidine kinase/response regulator; transcript induced by exposure to human airway epithelial cells	Uncharacterized		-0.431932	-0.273239	-0.23246				AFUA_1G11710	910	0.667049	0.700442	0.763138
"13_Af293_001_peak_1848", "46_Af293_001_peak_1209"	497463	498188	726	498042, 497698	48.85877, 21.16219	3.51319, 3.11975	726, 567	50.88011, 23.29132	37.0857	50.8801	491223	497557	-	overlapStart	94	94	Afu7g01840	#N/A	Ortholog(s) have Golgi apparatus, cell tip, cytoplasmic vesicle, endoplasmic reticulum, plasma membrane localization	Uncharacterized		-0.0839411	0.139016	0.451431				AFUA_3G09780	410	0.666844	0.640043	1.46946
"13_Af293_001_peak_2034", "46_Af293_001_peak_1319", "46_Af293_001_peak_1320"	1327531	1329743	2213	1328723, 1328754, 1329563	62.02849, 26.34136, 16.34825	3.83358, 3.35021, 2.79122	2213, 1213, 194	64.24645, 28.56069, 18.38334	37.0635	64.2464	1329496	1334304	+	overlapStart	-1965	247	Afu8g05630	#N/A	Putative chitin synthase	Uncharacterized		-0.211432	0.0196018	-0.251155				AFUA_1G17030	1434	0.666699	0.221256	-0.171293
"13_Af293_001_peak_944", "46_Af293_001_peak_640"	3374453	3374825	373	3374627, 3374649	46.98592, 22.73932	3.17723, 3.08487	373, 241	48.9808, 24.89709	36.9389	48.9808	3374786	3376852	+	overlapStart	-333	39	Afu3g12710	#N/A	Ortholog of <i>A. nidulans FGSC A4</i> : AN3114, <i>A. niger CBS 513.88</i> : An02g08680, <i>A. oryzae RIB40</i> : AO090012000852, <i>Aspergillus wentii</i> : Aspwe1_0105294 and <i>Aspergillus sydowii</i> : Aspsy1_0056161	Uncharacterized		0.382061	0.715137	1.38581				AFUA_1G05745	831	0.666126	0.192104	0.078596
"13_Af293_001_peak_456", "46_Af293_001_peak_325"	1503169	1504347	1179	1504189, 1504180	49.15131, 20.56824	3.24748, 2.95897	1179, 243	51.17673, 22.68675	36.9317	51.1767	1504321	1509831	+	overlapStart	-1152	26	Afu2g05390		Has domain(s) with predicted role in intracellular signal transduction	Uncharacterized		0.0441796	-0.27539	-0.375634				AFUA_6G13920	1802	0.666017	0.779918	1.4997
"13_Af293_001_peak_1532", "46_Af293_001_peak_1004"	3367201	3368176	976	3367869, 3367579	52.30839, 17.36046	3.3992, 2.77767	976, 726	54.37996, 19.41673	36.8983	54.38	3365321	3367316	-	overlapStart	115	115	Afu5g12860	#N/A	Ortholog of <i>A. nidulans FGSC A4</i> : AN6823, <i>A. niger CBS 513.88</i> : An14g06360, <i>A. oryzae RIB40</i> : AO090120000406, <i>Aspergillus wentii</i> : Aspwe1_0039015 and <i>Aspergillus sydowii</i> : Aspsy1_0142898	Uncharacterized		0.941883	0.498666	1.32159				AFUA_6G01980	1054	0.665868	1.08597	0.137843
"13_Af293_001_peak_165", "46_Af293_001_peak_116", "46_Af293_001_peak_117", "46_Af293_001_peak_118", "46_Af293_001_peak_119"	2696597	2699950	3354	2698844, 2696899, 2698053, 2698804, 2699567	74.55869, 9.83624, 12.31893, 66.37186, 8.23507	4.04307, 2.3246, 2.49227, 5.06669, 2.18609	3354, 318, 335, 610, 195	77.02156, 11.70776, 14.25879, 69.12464, 10.06035	36.4346	77.0216	2697914	2705802	+	overlapStart	-1317	1317	Afu1g10390	abcB	Putative ABC multidrug transporter; transcript induced by voriconazole	Uncharacterized		0.312526	0.3107	0.189094				AFUA_4G14085	1011	0.664451	1.03551	1.50824
"13_Af293_001_peak_1893", "46_Af293_001_peak_1231", "46_Af293_001_peak_1232", "46_Af293_001_peak_1233", "46_Af293_001_peak_1234", "46_Af293_001_peak_1235", "46_Af293_001_peak_1236"	964834	968277	3444	966646, 965086, 965583, 966092, 966661, 967282, 968036	77.9526, 44.17169, 24.52504, 11.8101, 54.07055, 8.72873, 17.58601	4.29139, 4.24926, 3.26337, 2.49556, 4.71106, 2.2783, 2.89717	3444, 342, 264, 228, 579, 462, 279	80.50015, 46.652, 26.7141, 13.7358, 56.67035, 10.56832, 19.64661	36.3553	80.5002	968067	970614	+	overlapStart	-3233	210	Afu7g04290		Putative amino acid permease; transcript up-regulated in conidia exposed to neutrophils and by growth on BSA as a sole nitrogen source	Uncharacterized		0.559344	1.07742	0.777625				AFUA_5G14330	1334	0.664317	1.21947	0.430455
"46_Af293_001_peak_936", "13_Af293_001_peak_1431"	2042568	2043234	667	2043120, 2042767	37.20642, 30.65507	3.76787, 2.76316	667, 626	39.59098, 32.43214	36.0116	39.591	2039668	2042670	-	overlapStart	102	102	Afu5g08050	#N/A	Putative aminopeptidase P	Uncharacterized		0.130656	0.585434	0.326761				AFUA_2G04230	1296	0.663872	0.0290109	1.20958
"13_Af293_001_peak_163", "46_Af293_001_peak_115"	2695147	2695972	826	2695586, 2695580	59.82615, 7.82483	3.66444, 2.15183	826, 312	62.01023, 9.6375	35.8239	62.0102	2675699	2695175	-	overlapStart	28	28	Afu1g10380	nrps1	Non-ribosomal peptide synthetase (NRPS); essential for fumigaclavine C biosynthesis; mutant displays altered conidial surface morphology and hydrophilicity	Verified		-0.205434	-0.00252203	0.310197				AFUA_2G14270	2269	0.661225	0.917105	0.937836
"13_Af293_001_peak_1801", "46_Af293_001_peak_1176", "46_Af293_001_peak_1177"	3420973	3422415	1443	3421303, 3421304, 3421998	51.35313, 29.03069, 19.89694	3.30128, 3.33795, 2.86869	1443, 279, 462	53.41106, 31.2923, 22.00282	35.5687	53.4111	3421542	3424922	+	overlapStart	-569	569	Afu6g13440	#N/A	Has domain(s) with predicted catalytic activity, sulfuric ester hydrolase activity and role in metabolic process	Uncharacterized		0.733934	0.683489	2.02744				AFUA_3G14540	543	0.659834	0.266796	-0.142689
"13_Af293_001_peak_1698", "46_Af293_001_peak_1111"	1487638	1489255	1618	1487902, 1487898	48.37056, 18.36404	3.41188, 2.85499	1618, 457	50.38504, 20.44009	35.4126	50.385	1486403	1487725	-	overlapStart	87	87	Afu6g06800		Putative peptidase; predicted signal sequence for secretion; induced by growth on BSA as a sole nitrogen source	Uncharacterized		0.329421	0.0612883	0.141713				AFUA_8G04890	684	0.659175	0.761925	0.61764
"13_Af293_001_peak_517", "46_Af293_001_peak_369"	2239530	2240117	588	2239723, 2239721	49.29031, 17.38436	3.48536, 2.82695	588, 251	51.31782, 19.44103	35.3794	51.3178	2239783	2241753	+	overlapStart	-253	253	Afu2g08700	#N/A	Has domain(s) with predicted catalytic activity and role in metabolic process	Uncharacterized		-0.185057	-0.0709692	0.176776				AFUA_4G11310	1132	0.658641	0.351517	1.8643
"13_Af293_001_peak_1093", "46_Af293_001_peak_717"	1817571	1817836	266	1817690, 1817682	39.53458, 26.67478	2.94494, 3.19838	266, 210	41.42752, 28.89934	35.1634	41.4275	1817715	1820221	+	overlapStart	-144	121	Afu4g07020		Has domain(s) with predicted catalytic activity, heme binding, oxidoreductase activity	Uncharacterized		0.324851	0.583273	0.54173				AFUA_1G05340	967	0.658488	0.740229	0.764578
"13_Af293_001_peak_1840", "46_Af293_001_peak_1203"	387992	388447	456	388213, 388285	54.2014, 11.77766	3.49004, 2.4504	456, 289	56.30159, 13.70247	35.002	56.3016	388099	390895	+	overlapStart	-107	107	Afu7g01490		Major facilitator superfamily (MFS) peptide transporter	Uncharacterized		0.352783	1.10272	0.837656				AFUA_1G14560	1598	0.657972	-0.0574472	-0.399515
"13_Af293_001_peak_1937", "46_Af293_001_peak_1262"	1548965	1549273	309	1549145, 1549167	36.52464, 29.0575	2.92636, 3.45185	303, 256	38.3776, 31.31953	34.8486	38.3776	1547096	1549109	-	overlapStart	144	144	Afu7g06320	#N/A	Has domain(s) with predicted DNA binding, RNA polymerase II transcription factor activity, sequence-specific DNA binding, zinc ion binding activity and role in regulation of transcription, DNA-templated, transcription, DNA-templated	Uncharacterized		-1.56647	-0.187803	-0.644991				AFUA_5G11010	2286	0.657749	0.593872	0.957199
"13_Af293_001_peak_294", "46_Af293_001_peak_214"	4277041	4277789	749	4277591, 4277622	39.82471, 25.68605	3.13043, 3.35022	749, 671	41.72152, 27.89485	34.8082	41.7215	4274679	4277055	-	overlapStart	14	14	Afu1g15820	#N/A	Putative fatty acid hydroxylase with a possible role in the hydroxylation of a very long-chain fatty acid; sphingolipid biosynthesis	Uncharacterized		0.49177	0.498559	0.501691				AFUA_2G00390	954	0.657138	-0.802734	-2.29122
"13_Af293_001_peak_925", "46_Af293_001_peak_627"	3151517	3152705	1189	3151744, 3151728	55.84888, 9.2722	3.58146, 2.22921	1189, 211	57.97423, 11.12752	34.5509	57.9742	3148743	3152689	-	overlapStart	1172	16	Afu3g11970	#N/A	C2H2 finger domain transcription factor	Verified		-0.56262	-0.0568707	-0.101317				AFUA_7G02390	1217	0.656205	1.08194	0.511172
"13_Af293_001_peak_1120", "46_Af293_001_peak_740", "46_Af293_001_peak_741", "46_Af293_001_peak_742"	2226999	2231010	4012	2227888, 2227857, 2228774, 2229931	69.53056, 15.10853, 10.34261, 34.53791	3.83395, 2.65487, 2.31619, 3.71482	4012, 337, 273, 566	71.88069, 17.11727, 12.22849, 36.88433	34.5277	71.8807	2230133	2233016	+	overlapStart	-3134	877	Afu4g08610	#N/A	Putative calcium homeostasis protein regucalcin	Uncharacterized		0.403511	0.60478	-0.37803				AFUA_6G06840	442	0.655079	0.892496	0.603662
"13_Af293_001_peak_475", "46_Af293_001_peak_348"	1683264	1683536	273	1683422, 1683434	33.69071, 31.02072	2.80958, 3.42695	271, 225	35.50771, 33.31404	34.4109	35.5077	1680066	1683275	-	overlapStart	11	11	Afu2g05980	#N/A	Ortholog of <i>S. cerevisiae</i> : TDA6, <i>A. nidulans FGSC A4</i> : AN7454, <i>A. niger CBS 513.88</i> : An02g14280, <i>A. oryzae RIB40</i> : AO090001000716 and <i>Aspergillus wentii</i> : Aspwe1_0055229	Uncharacterized		-0.232848	0.431129	1.02866				AFUA_6G02120	1614	0.654747	1.08171	0.766787
"13_Af293_001_peak_749", "46_Af293_001_peak_516"	363460	363942	483	363688, 363688	50.37612, 14.32106	3.31834, 2.59353	483, 302	52.41956, 16.31293	34.3662	52.4196	363898	368391	+	overlapStart	-438	44	Afu3g01440		Ortholog of <i>A. nidulans FGSC A4</i> : AN3479, AN8495, AN3143, <i>A. fumigatus Af293</i> : Afu3g13940, Afu4g03340, Afu5g07620 and <i>A. niger CBS 513.88</i> : An13g02880, An09g04780	Uncharacterized		-0.384325	0.50929	-1.25718				AFUA_6G12480	1547	0.654146	0.948552	1.24251
"13_Af293_001_peak_1092", "46_Af293_001_peak_716"	1795479	1795844	366	1795661, 1795636	44.93361, 19.57489	3.18732, 2.90199	366, 249	46.89905, 21.67457	34.2868	46.8991	1795602	1797234	+	overlapStart	-123	123	Afu4g06940	#N/A	Ortholog(s) have sphingolipid delta-4 desaturase activity, role in cellular response to glucose starvation, hyphal growth, response to heat, sphingosine biosynthetic process and endoplasmic reticulum localization	Uncharacterized		0.57895	0.947727	0.561077				AFUA_2G01890	774	0.653936	0.822115	0.399202
"13_Af293_001_peak_694", "46_Af293_001_peak_475"	4195886	4196611	726	4196240, 4196206	42.55684, 21.8525	3.15321, 3.02357	726, 328	44.49005, 23.99406	34.2421	44.49	4195969	4199886	+	overlapStart	-83	83	Afu2g15880	#N/A	Ortholog(s) have role in error-prone translesion synthesis and cytosol, nucleus localization	Uncharacterized		0.166185	0.124526	0.292112				AFUA_1G03650	2675	0.653421	0.550058	0.860067
"13_Af293_001_peak_1477", "46_Af293_001_peak_972"	2487057	2488362	1306	2487686, 2487662	43.16175, 21.20164	3.25058, 3.03285	1306, 230	45.10302, 23.33151	34.2173	45.103	2483616	2487169	-	overlapStart	112	112	Afu5g09630	#N/A	Ortholog(s) have Golgi apparatus localization	Uncharacterized		-0.092581	0.433897	0.212555				AFUA_2G05910	1749	0.653345	0.879286	0.713767
"13_Af293_001_peak_1331", "46_Af293_001_peak_874", "46_Af293_001_peak_875"	752791	754476	1686	754158, 753061, 754201	53.11916, 13.14159, 30.04862	3.54465, 2.54779, 3.51772	1686, 233, 317	55.2028, 15.10358, 32.32664	34.211	55.2028	754271	758025	+	overlapStart	-1480	205	Afu5g02850	#N/A	Has domain(s) with predicted arylformamidase activity and role in tryptophan catabolic process to kynurenine	Uncharacterized		1.28701	1.32128	0.634776				AFUA_1G10270	1083	0.653149	0.705041	0.53354
"13_Af293_001_peak_1693", "46_Af293_001_peak_1107"	1388734	1389042	309	1388882, 1388879	42.98505, 21.34315	3.35029, 3.06333	309, 209	44.92385, 23.4757	34.1998	44.9239	1388903	1389994	+	overlapStart	-169	139	Afu6g06450	#N/A	Proteasome component	Uncharacterized		0.0278497	-0.147994	-0.187217				AFUA_1G04130	924	0.652978	-1.01438	-0.254761
"13_Af293_001_peak_1352", "46_Af293_001_peak_887"	933740	935200	1461	934247, 934683	47.22759, 16.87069	3.29998, 2.77793	1461, 1258	49.22601, 18.91677	34.0714	49.226	935178	936663	+	overlapStart	-1438	22	Afu5g03450	#N/A	Ortholog(s) have 5'-flap endonuclease activity, role in DNA-dependent DNA replication, double-strand break repair via homologous recombination, recombination within rDNA repeats and Slx1-Slx4 complex, nucleolar chromatin localization	Uncharacterized		-0.133612	-0.174437	-0.289473				AFUA_6G07670	1570	0.652078	1.09846	1.48182
"13_Af293_001_peak_1986", "46_Af293_001_peak_1291"	824714	825231	518	824893:824894	48.87143, 14.77097	3.93538, 2.79983	518, 176	50.89296, 16.77249	33.8327	50.893	825050	828378	+	overlapStart	-336	181	Afu8g03880	#N/A	Putative alanyl-tRNA synthetase; protein induced by hydrogen peroxide	Uncharacterized		0.105848	0.0973447	0.0548629				AFUA_1G03550	1698	0.651845	1.0833	0.455352
"13_Af293_001_peak_56", "46_Af293_001_peak_40"	1329446	1330068	623	1329643, 1329632	49.64032, 13.78456	3.66382, 2.46634	623, 418	51.67278, 15.76329	33.718	51.6728	1328389	1329905	-	overlapStart	459	163	Afu1g04680		Ortholog(s) have mitochondrion localization	Uncharacterized		-0.464449	-1.08806	-0.806016				AFUA_1G06830	663	0.651786	0.653303	0.805353
"13_Af293_001_peak_1415", "46_Af293_001_peak_930"	1927544	1927850	307	1927703:1927704	38.22464, 24.79443	3.09287, 3.26873	307, 255	40.09994, 26.9882	33.5441	40.0999	1927552	1929119	+	overlapStart	-8	8	Afu5g07720	#N/A	Ortholog(s) have role in generation of catalytic spliceosome for first transesterification step, snoRNA splicing and U2-type spliceosomal complex localization	Uncharacterized		0.07655	-0.178588	0.288484				AFUA_3G06760	900	0.651646	0.637047	0.75082
"13_Af293_001_peak_155", "46_Af293_001_peak_110"	2633018	2633514	497	2633143, 2633124	37.71915, 25.12334	3.09543, 3.22363	497, 246	39.5878, 27.32265	33.4552	39.5878	2630737	2633035	-	overlapStart	17	17	Afu1g10220		Ortholog of <i>A. nidulans FGSC A4</i> : AN1250, <i>A. niger CBS 513.88</i> : An08g02090, <i>Neosartorya fischeri NRRL 181</i> : NFIA_015430 and <i>Aspergillus versicolor</i> : Aspve1_0119420	Uncharacterized		-0.06513	-0.275843	0.383571				AFUA_4G10330	1910	0.650461	0.635001	0.32353
"13_Af293_001_peak_896", "46_Af293_001_peak_612"	2799879	2800495	617	2800183, 2800143	46.50114, 16.24758	3.11368, 2.63471	617, 473	48.48904, 18.28066	33.3849	48.489	2800438	2802027	+	overlapStart	-559	57	Afu3g10770	#N/A	RTA1 domain protein	Uncharacterized		-0.442926	-0.0991398	0.0786312				AFUA_1G05500	513	0.650379	0.700663	0.63781
"13_Af293_001_peak_1560", "46_Af293_001_peak_1017"	3799409	3799874	466	3799565, 3799578	39.2123, 23.4322	2.94437, 2.98427	466, 253	41.10097, 25.60229	33.3516	41.101	3799759	3800442	+	overlapStart	-350	115	Afu5g14680		Protein with Yap1-dependent induction in response to hydrogen peroxide; calcium downregulated; induced by gliotoxin exposure	Verified		1.95421	1.41083	-1.45932				AFUA_7G01590	1274	0.649498	0.763733	0.917707
"46_Af293_001_peak_616", "13_Af293_001_peak_901"	2889781	2890372	592	2890173, 2890187	30.12551, 32.23842	3.32178, 2.79146	527, 588	32.40487, 34.03635	33.2206	34.0363	2890318	2892286	+	overlapStart	-537	54	Afu3g11070	#N/A	Putative pyruvate decarboxylase with a predicted role in pyruvate metabolism; reacts with rabbit immunosera exposed to A. fumigatus conidia; higher expression in 48 h biofilm vs planktonic cells; protein increases during hypoxia	Verified		1.76855	0.950575	-0.311701				AFUA_2G03190	321	0.648939	0.811579	1.86958
"13_Af293_001_peak_1109", "46_Af293_001_peak_735"	2000713	2000996	284	2000831, 2000840	36.16712, 26.04737	2.92134, 3.23178	284, 206	38.01543, 28.26196	33.1387	38.0154	2000934	2003628	+	overlapStart	-221	62	Afu4g07690	#N/A	Putative phosphoribosylaminoimidazole-carboxamide formyltransferase/IMP cyclohydrolase; hypoxia repressed protein	Uncharacterized		0.360316	0.388432	0.202787				AFUA_4G02980	624	0.648926	0.822926	0.495877
"13_Af293_001_peak_849", "46_Af293_001_peak_581", "46_Af293_001_peak_582"	2057018	2059895	2878	2057992, 2058042, 2059660	63.25252, 22.28197, 7.26603	3.84855, 3.04468, 2.05973	2878, 461, 239	65.48981, 24.4314, 9.06078	32.994	65.4898	2059704	2062011	+	overlapStart	-2686	191	Afu3g08050		Ortholog(s) have RNA polymerase II transcription coactivator activity involved in preinitiation complex assembly, RNA polymerase II transcription factor activity and sequence-specific DNA binding, <a href="#GOsection">more</a>	Uncharacterized		-0.324288	0.324592	0.2878				AFUA_2G12570	2448	0.647964	1.23093	1.12669
"13_Af293_001_peak_274", "46_Af293_001_peak_195"	4092030	4092869	840	4092700, 4092727	40.86719, 20.97714	3.18599, 3.01242	840, 757	42.77786, 23.10298	32.9404	42.7779	4088537	4092064	-	overlapStart	34	34	Afu1g15200		Ortholog of <i>A. nidulans FGSC A4</i> : AN3519, AN2646, AN0587, AN0866, AN7370 and <i>A. fumigatus Af293</i> : Afu3g03790, Afu4g14040, Afu5g06900, Afu7g08575	Uncharacterized		-1.03828	-0.255457	-0.864918				AFUA_6G13630	1661	0.647374	0.971848	0.900247
"13_Af293_001_peak_42", "46_Af293_001_peak_33"	1122428	1122731	304	1122568, 1122567	27.73332, 34.02935	2.58749, 3.53697	304, 256	29.47078, 36.36827	32.9195	36.3683	1120842	1122588	-	overlapStart	160	143	Afu1g03870		Ortholog(s) have cytosol, nucleus localization	Uncharacterized		0.240612	-0.0106613	0.709641				AFUA_3G08460	532	0.646181	0.765559	0.715893
"13_Af293_001_peak_1225", "46_Af293_001_peak_807"	3046488	3047017	530	3046804, 3046844	38.81734, 22.74608	3.1401, 3.12034	530, 280	40.70069, 24.90391	32.8023	40.7007	3043564	3046613	-	overlapStart	125	125	Afu4g11550	#N/A	Ortholog of <i>A. nidulans FGSC A4</i> : AN5580, <i>A. niger CBS 513.88</i> : An04g04940, <i>Aspergillus wentii</i> : Aspwe1_0022740, <i>Aspergillus sydowii</i> : Aspsy1_0057110 and <i>Aspergillus terreus NIH2624</i> : ATET_03924	Uncharacterized		0.531155	0.675857	0.82637				AFUA_2G16880	632	0.646143	0.6018	0.71824
"13_Af293_001_peak_423", "46_Af293_001_peak_299", "46_Af293_001_peak_300"	1113820	1115560	1741	1115172, 1114535, 1115095	57.36661, 16.60509, 18.07976	3.60785, 2.78401, 2.87703	1741, 341, 412	59.51394, 18.64548, 20.14998	32.7698	59.5139	1109318	1114151	-	overlapStart	331	331	Afu2g04070		Has domain(s) with predicted role in transmembrane transport and integral component of membrane localization	Uncharacterized		-0.572569	-0.399341	-1.71873				AFUA_5G04333	1520	0.644111	0.261375	0.37578
"13_Af293_001_peak_1104", "46_Af293_001_peak_731"	1891546	1892288	743	1892068, 1892098	51.38275, 10.05971	3.27578, 2.27588	743, 329	53.44117, 11.93775	32.6895	53.4412	1891760	1895289	+	overlapStart	-214	214	Afu4g07280	#N/A	cAMP-mediated signaling protein	Uncharacterized		1.51061	0.425792	0.423977				AFUA_2G03380	736	0.644049	0.677062	0.652948
"13_Af293_001_peak_1202", "46_Af293_001_peak_788"	2937919	2938192	274	2938050, 2938065	35.21114, 25.95083	2.86064, 3.24127	274, 216	37.04737, 28.16389	32.6056	37.0474	2935520	2938003	-	overlapStart	84	84	Afu4g11230	#N/A	Ortholog of <i>A. nidulans FGSC A4</i> : AN5612, <i>A. niger CBS 513.88</i> : An04g05430, <i>A. oryzae RIB40</i> : AO090003001098, <i>Aspergillus wentii</i> : Aspwe1_0022777 and <i>Aspergillus sydowii</i> : Aspsy1_0148394	Uncharacterized		0.479069	0.664309	0.743816				AFUA_2G09580	660	0.644031	0.800223	0.179353
"13_Af293_001_peak_1565", "46_Af293_001_peak_1019"	3836191	3836518	328	3836310, 3836294	40.9338, 20.15054	3.11687, 3.02279	328, 249	42.84534, 22.26142	32.5534	42.8453	3836427	3837563	+	overlapStart	-236	91	Afu5g14845	#N/A	Has domain(s) with predicted zinc ion binding activity	Uncharacterized		1.54459	1.1401	-0.900108				AFUA_4G04620	1864	0.642544	0.797171	0.909616
"13_Af293_001_peak_1800", "46_Af293_001_peak_1175"	3407876	3408486	611	3408053, 3408073	34.11765, 26.61195	2.57995, 3.17691	611, 335	35.94008, 28.8355	32.3878	35.9401	3406731	3408342	-	overlapStart	466	144	Afu6g13390	#N/A	Has domain(s) with predicted oxidoreductase activity and role in oxidation-reduction process	Uncharacterized		1.13979	0.873094	-0.835329				AFUA_3G07140	2715	0.642238	1.09099	1.65187
"13_Af293_001_peak_1282", "46_Af293_001_peak_847", "46_Af293_001_peak_848"	3579607	3581547	1941	3579909, 3579871, 3580916	57.79321, 21.2998, 11.85675	3.63991, 3.04182, 2.32637	1941, 506, 623	59.94693, 23.43159, 13.78391	32.3875	59.9469	3577079	3579875	-	overlapStart	268	268	Afu4g13670	#N/A	Putative WSC domain protein; ortholog of the S. cerevisiae cell surface sensor Wsc1p; required for resistance to echinocandin antifungals	Verified		0.139795	0.357382	0.102022				AFUA_6G11850	1263	0.642177	1.46148	4.5852
"13_Af293_001_peak_1337", "46_Af293_001_peak_881"	786599	786938	340	786776, 786774	37.5204, 22.99983	2.87637, 3.00952	340, 243	39.38639, 25.16224	32.2743	39.3864	786805	790619	+	overlapStart	-206	133	Afu5g02950	#N/A	Ortholog of <i>A. nidulans FGSC A4</i> : AN8167, <i>A. niger CBS 513.88</i> : An09g05040, <i>A. oryzae RIB40</i> : AO090102000494, <i>Aspergillus wentii</i> : Aspwe1_0030018 and <i>Aspergillus sydowii</i> : Aspsy1_0061808	Uncharacterized		0.784821	1.54386	0.15491				AFUA_6G00412	1675	0.641684	-0.0333846	0.348679
"13_Af293_001_peak_1010", "46_Af293_001_peak_676"	771348	771656	309	771507, 771495	28.60219, 31.32784	2.39721, 3.22345	309, 256	30.35142, 33.62627	31.9888	33.6263	771453	773493	+	overlapStart	-105	105	Afu4g02780	#N/A	Has domain(s) with predicted peroxidase activity	Uncharacterized		0.211304	-0.419122	1.1908				AFUA_6G13710	2377	0.641672	0.788778	0.0401846
"13_Af293_001_peak_1894", "46_Af293_001_peak_1237"	970626	971011	386	970794, 970796	39.79399, 20.15042	3.12214, 3.00507	386, 274	41.69042, 22.26129	31.9759	41.6904	970918	974391	+	overlapStart	-292	93	Afu7g04300		RhoGAP and Fes/CIP4 domain protein; calcium induced	Uncharacterized		-0.357033	-0.0487761	-0.153687				AFUA_5G05740	1356	0.641526	1.12983	0.856617
"13_Af293_001_peak_1852", "46_Af293_001_peak_1211", "46_Af293_001_peak_1212"	560781	562028	1248	561830, 561111, 561841	50.2671, 10.88754, 28.33707	3.34535, 2.32384, 3.29916	1248, 215, 276	52.3088, 12.78897, 30.58749	31.8951	52.3088	561910	564151	+	overlapStart	-1129	118	Afu7g02100	#N/A	Ortholog of <i>A. nidulans FGSC A4</i> : AN9100, <i>A. niger CBS 513.88</i> : An12g00570, <i>A. oryzae RIB40</i> : AO090038000587, <i>Aspergillus wentii</i> : Aspwe1_0112810 and <i>Aspergillus sydowii</i> : Aspsy1_0035583	Uncharacterized		-0.00871895	0.0236163	0.400332				AFUA_5G13990	1434	0.641517	0.722778	1.1179
"13_Af293_001_peak_394", "46_Af293_001_peak_278"	870059	870450	392	870251, 870297	46.46148, 12.82584	3.40574, 2.54415	392, 229	48.44878, 14.77841	31.6136	48.4488	866294	870091	-	overlapStart	32	32	Afu2g03290		14-3-3 family protein; predicted gene pair with AFUA_6G06750; conidia-enriched protein; protein induced by hydrogen peroxide; reacts with rabbit immunosera exposed to A. fumigatus conidia; hypoxia repressed protein	Verified		0.477059	0.477667	0.541305				AFUA_7G01200	834	0.64137	2.21065	1.46057
"13_Af293_001_peak_780", "46_Af293_001_peak_537", "46_Af293_001_peak_538"	969821	970774	954	970535, 970070, 970511	58.28936, 14.19308, 15.94623	3.68586, 2.59523, 2.70538	954, 253, 348	60.45039, 16.18182, 17.97306	31.5351	60.4504	968691	969866	-	overlapStart	45	45	Afu3g03610	#N/A	Has domain(s) with predicted cellulase activity, hydrolase activity, hydrolyzing O-glycosyl compounds activity and role in polysaccharide catabolic process	Uncharacterized		-0.0482735	-0.12928	0.418758				AFUA_4G13410	1212	0.641288	0.63718	0.783612
"13_Af293_001_peak_1978", "46_Af293_001_peak_1286"	707028	707350	323	707166, 707197	36.71752, 22.11718	2.89308, 3.04691	323, 294	38.57293, 24.26357	31.4183	38.5729	701851	707183	-	overlapStart	155	155	Afu8g02650	#N/A	Putative ABC multidrug transporter	Uncharacterized		-0.453977	-0.495661	-0.329766				AFUA_4G14240	1349	0.640851	1.20582	0.212088
"13_Af293_001_peak_540", "46_Af293_001_peak_388"	2503289	2504073	785	2503770, 2503678	50.38309, 8.50869	3.32232, 2.17136	785, 377	52.42662, 10.34168	31.3842	52.4266	2501007	2503615	-	overlapStart	326	326	Afu2g09790	#N/A	Putative glucose-6-phosphate isomerase	Uncharacterized		-0.119344	-0.278073	-0.343757				AFUA_2G15920	168	0.639032	0.230528	-0.620527
"13_Af293_001_peak_1697", "46_Af293_001_peak_1110"	1480263	1481597	1335	1481431, 1481421	45.43983, 13.19153	3.37176, 2.52496	1335, 177	47.41253, 15.15464	31.2836	47.4125	1478617	1481375	-	overlapStart	1112	222	Afu6g06770	#N/A	Putative enolase; allergen Asp f 22; conidia-enriched protein; transcript induced by growth on hydrogen peroxide; hypoxia induced protein; transcript induced by exposure to human airway epithelial cells	Verified		0.341013	0.0481173	-0.10719				AFUA_1G03390	656	0.638542	0.657784	0.615899
"13_Af293_001_peak_769", "46_Af293_001_peak_529"	889318	890166	849	889540, 889542	47.90895, 10.55382	3.11846, 2.25872	849, 299	49.91693, 12.44575	31.1813	49.9169	887388	889361	-	overlapStart	43	43	Afu3g03320	#N/A	Has domain(s) with predicted role in transmembrane transport and integral component of membrane localization	Uncharacterized		0.998489	1.23582	1.40755				AFUA_2G10660	1167	0.63835	0.206749	1.37179
"13_Af293_001_peak_115", "46_Af293_001_peak_83"	2006031	2006440	410	2006247, 2006319	42.4777, 15.46882	3.18485, 2.67473	408, 261	44.40987, 17.48534	30.9476	44.4099	2006276	2008431	+	overlapStart	-245	164	Afu1g07070	phoB	Putative ortholog of S. cerevisiae Pho80p; plays a role in inorganic phosphate acquisition and poly-phosphate metabolism	Uncharacterized		-0.0185595	0.240017	-0.366138				AFUA_5G14650	350	0.637527	0.479979	0.304783
"13_Af293_001_peak_1948", "46_Af293_001_peak_1268"	222744	224260	1517	223035, 223051	49.94523, 8.02398	3.32997, 2.16278	1517, 174	51.98212, 9.84263	30.9124	51.9821	220003	223221	-	overlapStart	477	477	Afu8g00962	#N/A	Has domain(s) with predicted electron carrier activity, heme binding, iron ion binding, monooxygenase activity, oxidoreductase activity, acting on paired donors, with incorporation or reduction of molecular oxygen activity	Uncharacterized|Merged/Split		0.382666	0.289874	-0.221883				AFUA_6G07940	1159	0.637332	0.18777	0.986684
"13_Af293_001_peak_99", "46_Af293_001_peak_70"	1841858	1843150	1293	1842994, 1843008	44.38935, 13.29266	3.36872, 2.57755	1293, 181	46.34716, 15.25843	30.8028	46.3472	1842141	1845168	+	overlapStart	-283	283	Afu1g06410		Ortholog(s) have RSC complex localization	Uncharacterized		-0.17582	-0.362325	0.0247973				AFUA_3G14880	1167	0.636707	1.90027	-0.374386
"13_Af293_001_peak_1168", "46_Af293_001_peak_773"	2649296	2649609	314	2649452, 2649423	34.09111, 23.38121	2.76429, 2.99503	314, 231	35.91321, 25.55026	30.7317	35.9132	2649404	2652214	+	overlapStart	-108	108	Afu4g10160	#N/A	Ortholog(s) have sequence-specific DNA binding, transcription regulatory region DNA binding activity and role in cellular carbohydrate biosynthetic process, regulation of transcription, DNA-templated, starch metabolic process	Uncharacterized		-0.0990482	0.321743	0.17656				AFUA_3G10660	1580	0.636169	0.856524	0.877286
"13_Af293_001_peak_1100", "46_Af293_001_peak_725", "46_Af293_001_peak_726", "46_Af293_001_peak_727"	1838329	1840899	2571	1840620, 1839393, 1840089, 1840602	58.24488, 4.66034, 9.43, 42.2273	3.6671, 1.88762, 2.30574, 4.11102	2571, 674, 287, 412	60.40512, 6.36096, 11.28979, 44.682	30.6845	60.4051	1834826	1839269	-	overlapStart	940	940	Afu4g07080	#N/A	Ortholog(s) have protein tyrosine phosphatase activity	Uncharacterized		-0.101389	0.0985346	-0.198446				AFUA_7G02340	785	0.635217	0.710674	0.833551
"13_Af293_001_peak_178", "46_Af293_001_peak_129", "46_Af293_001_peak_130"	2854913	2856865	1953	2855606, 2855588, 2856176	58.71024, 20.69662, 6.13703	3.72375, 3.03868, 2.03171	1953, 586, 265	60.87715, 22.81748, 7.89354	30.5294	60.8772	2852743	2855499	-	overlapStart	586	586	Afu1g10930		Putative ammonium transporter; transcript downregulated in response to voriconazole	Uncharacterized		1.24185	1.64647	2.82834				AFUA_4G10840	1081	0.634601	0.886879	0.845275
"13_Af293_001_peak_1207", "46_Af293_001_peak_793", "46_Af293_001_peak_794"	2966652	2967560	909	2967415, 2967018, 2967369	47.81873, 11.87305, 25.60666	3.24992, 2.43377, 3.22961	909, 184, 244	49.82542, 13.80101, 27.81414	30.4802	49.8254	2965028	2967068	-	overlapStart	416	416	Afu4g11310	#N/A	Fructose-1,6-bisphosphatase	Uncharacterized		0.658641	0.351517	1.8643				AFUA_7G05420	1129	0.634433	0.763563	1.1035
"13_Af293_001_peak_1485", "46_Af293_001_peak_975"	2602178	2602685	508	2602383, 2602480	40.11275, 16.8557	3.00264, 2.6885	508, 377	42.01358, 18.9014	30.4575	42.0136	2602510	2606972	+	overlapStart	-332	175	Afu5g10120	#N/A	Protein similar to nonribosomal peptide synthases (NRPS-like), encoded in a predicted secondary metabolite gene cluster	Uncharacterized		0.0240044	0.20865	0.49567				AFUA_6G13550	512	0.633973	0.644332	0.779404
"13_Af293_001_peak_1965", "46_Af293_001_peak_1277"	500421	501432	1012	500885, 500934	39.72701, 16.92361	2.99946, 2.72283	1012, 242	41.62256, 18.97088	30.2967	41.6226	497880	501411	-	overlapStart	990	21	Afu8g01930	#N/A	Ortholog(s) have histone methyltransferase activity (H3-K9 specific) activity	Uncharacterized		0.252984	-0.0827813	0.104898				AFUA_3G03660	943	0.633551	0.210021	0.796702
"46_Af293_001_peak_1152", "13_Af293_001_peak_1764", "46_Af293_001_peak_1153"	2753291	2754280	990	2753617, 2754051, 2754042	7.76401, 45.87101, 31.07227	2.16762, 3.28413, 3.58615	402, 950, 364	9.57467, 47.85001, 33.36674	30.2638	47.85	2752098	2754000	-	overlapStart	709	280	Afu6g11160		Isopentenyl diphosphate isomerase; SrbA-regulated during hypoxia	Uncharacterized		0.00464855	0.278414	-0.153461				AFUA_6G02180	1146	0.633125	0.45961	0.520774
"13_Af293_001_peak_673", "46_Af293_001_peak_467", "46_Af293_001_peak_468"	3905348	3908369	3022	3906151, 3906194, 3907341	57.25204, 13.13328, 14.05835	3.63444, 2.56129, 2.62564	3022, 222, 247	59.39776, 15.09504, 16.04415	30.179	59.3978	3900663	3905542	-	overlapStart	194	194	Afu2g14800		Has domain(s) with predicted protein dimerization activity	Uncharacterized		0.000192276	0.762919	0.0871341				AFUA_2G08130	519	0.63231	0.527543	0.659486
"13_Af293_001_peak_1709", "46_Af293_001_peak_1122"	1522795	1523486	692	1523304, 1523302	38.94235, 17.47242	3.12818, 2.81925	692, 255	40.82723, 19.53071	30.179	40.8272	1523355	1525957	+	overlapStart	-560	131	Afu6g06900		Putative Rho-type GTPase; predominantly localize to the hyphal tip; involved in radial growth and conidiation; mutants display cytoplasmic leakage at the hyphal tips	Verified		-0.156564	-0.0819961	0.294732				AFUA_4G12170	1280	0.631883	0.721922	0.999571
"13_Af293_001_peak_120", "46_Af293_001_peak_88"	2056075	2056414	340	2056237, 2056224	42.45981, 13.78351	3.1952, 2.58349	340, 200	44.39177, 15.76216	30.077	44.3918	2053469	2056120	-	overlapStart	45	45	Afu1g07240		Ortholog of <i>Aspergillus tubingensis</i> : Asptu1_0168895, Asptu1_0198708, <i>Aspergillus glaucus</i> : Aspgl1_0030723, Aspgl1_0067707, Aspgl1_0158328 and <i>Aspergillus kawachii</i> : Aspka1_0179143	Uncharacterized		-0.207948	-0.402453	-0.426266				AFUA_7G05060	840	0.631752	0.873539	-2.84712
"13_Af293_001_peak_1083", "46_Af293_001_peak_711", "46_Af293_001_peak_712"	1728592	1730522	1931	1729894, 1729277, 1729897	52.63855, 9.90025, 21.60032	3.51568, 2.28261, 3.00143	1931, 336, 470	54.71494, 11.77338, 23.73744	30.0753	54.7149	1726811	1728795	-	overlapStart	203	203	Afu4g06670	#N/A	Allergen Asp f 7; transcript induced by voriconazole and by by growth on hydrogen peroxide	Uncharacterized		-0.581675	-0.140793	-0.40926				AFUA_2G07380	795	0.63104	0.704762	0.751037
"13_Af293_001_peak_549", "46_Af293_001_peak_392"	2727479	2728608	1130	2728346, 2728138	36.93394, 18.87341	2.87679, 2.75305	1130, 555	38.7923, 20.95965	29.876	38.7923	2726340	2727506	-	overlapStart	27	27	Afu2g10660	#N/A	Putative mannitol-1-phosphate dehydrogenase; conidia-enriched protein; protein induced by heat shock; reacts with rabbit immunosera exposed to conidia; no human homolog	Verified		0.63835	0.206749	1.37179				AFUA_2G09370	546	0.630782	0.349327	0.510916
"13_Af293_001_peak_797", "46_Af293_001_peak_543"	1290988	1291595	608	1291157, 1291204	38.06151, 17.4241	3.10233, 2.78356	608, 275	39.93476, 19.48164	29.7082	39.9348	1290284	1291037	-	overlapStart	49	49	Afu3g05350	#N/A	Histone H2B	Uncharacterized		0.265724	0.142719	0.600083				AFUA_4G06820	1324	0.630374	0.583206	0.400274
"13_Af293_001_peak_1814", "46_Af293_001_peak_1186"	3585119	3586162	1044	3585787, 3585924	42.04865, 13.32277	3.14507, 2.5518	1044, 417	43.97528, 15.28917	29.6322	43.9753	3586083	3587627	+	overlapStart	-964	79	Afu6g14060	#N/A	Protein of unknown function; calcium induced	Uncharacterized		-0.26558	0.162127	0.186727				AFUA_1G10780	1521	0.629189	1.62711	1.60017
"13_Af293_001_peak_530", "46_Af293_001_peak_382"	2441081	2441635	555	2441387, 2441287	42.17823, 13.08675	3.07073, 2.50132	555, 276	44.10669, 15.04737	29.577	44.1067	2441523	2444663	+	overlapStart	-442	112	Afu2g09540	#N/A	Has domain(s) with predicted electron carrier activity, heme binding, iron ion binding, monooxygenase activity, oxidoreductase activity and acting on paired donors, <a href="#GOsection">more</a>	Uncharacterized		-0.525732	-0.947913	-0.40982				AFUA_4G07130	1283	0.628758	0.86035	0.666156
"13_Af293_001_peak_603", "46_Af293_001_peak_419"	3162607	3162856	250	3162726, 3162740	27.967, 27.15496	2.58821, 3.34494	250, 247	29.70751, 29.38701	29.5473	29.7075	3162795	3165269	+	overlapStart	-188	61	Afu2g12310		Has domain(s) with predicted protein dimerization activity	Uncharacterized		-0.366528	-0.361941	-0.223048				AFUA_5G10780	1338	0.627849	0.982301	0.790196
"13_Af293_001_peak_1647", "46_Af293_001_peak_1075"	743176	743531	356	743340, 743348	36.81713, 17.88319	2.80517, 2.78037	356, 226	38.67385, 19.94989	29.3119	38.6739	743393	747852	+	overlapStart	-217	138	Afu6g03470	#N/A	Putative MDR1 family ABC transporter; biofilm growth regulated protein	Uncharacterized		1.28022	1.86701	0.580832				AFUA_3G05770	1241	0.627306	0.837746	0.612895
"13_Af293_001_peak_1742", "46_Af293_001_peak_1140"	1982831	1983093	263	1982931, 1982954	33.62281, 20.48113	2.86322, 2.93518	263, 209	35.43899, 22.59801	29.0185	35.439	1980935	1982979	-	overlapStart	148	114	Afu6g08440		Predicted oxygen-dependent protoporphyrinogen oxidase; SrbA-regulated during hypoxia	Uncharacterized		0.875704	0.949449	0.302004				AFUA_5G13725	1210	0.626241	1.3318	0.360932
"46_Af293_001_peak_758", "13_Af293_001_peak_1144"	2422900	2423231	332	2423059, 2423053	24.59559, 29.06987	3.00292, 2.52978	277, 332	26.78581, 30.82541	28.8056	30.8254	2421690	2423109	-	overlapStart	209	122	Afu4g09250	#N/A	Ortholog(s) have mitochondrion localization	Uncharacterized		1.19028	1.49341	0.630516				AFUA_4G00260	1909	0.623154	0.34189	2.32433
"13_Af293_001_peak_1240", "46_Af293_001_peak_818"	3193530	3193845	316	3193706, 3193662	36.9795, 16.28933	2.90359, 2.70807	316, 250	38.83844, 18.32323	28.5808	38.8384	3193792	3195715	+	overlapStart	-262	53	Afu4g12170	#N/A	Ortholog(s) have structural constituent of ribosome activity, role in mitochondrial translation and mitochondrial large ribosomal subunit localization	Uncharacterized		0.631883	0.721922	0.999571				AFUA_2G11060	906	0.622954	0.586034	0.443195
"13_Af293_001_peak_637", "46_Af293_001_peak_445"	3517082	3517406	325	3517223, 3517199	30.35797, 22.74956	2.65917, 3.05222	325, 242	32.13106, 24.9075	28.5193	32.1311	3517092	3521405	+	overlapStart	-10	10	Afu2g13530	#N/A	Putative translation elongation factor EF-2 subunit; protein abundant in conidia; protein induced by heat shock	Verified		-0.0893707	-0.240035	-0.514713				AFUA_6G12140	923	0.622589	-1.49461	-1.02374
"13_Af293_001_peak_1984", "46_Af293_001_peak_1289"	763321	763693	373	763557, 763534	38.36843, 14.7661	3.30567, 2.83675	373, 225	40.24565, 16.76749	28.5066	40.2456	763530	766699	+	overlapStart	-209	163	Afu8g02820	#N/A	Ortholog(s) have role in intra-S DNA damage checkpoint, mitotic DNA replication checkpoint, mitotic G2 DNA damage checkpoint and nuclear chromatin localization	Uncharacterized		-0.499942	-0.549782	-0.479378				AFUA_1G13490	1489	0.622359	0.306877	0.4223
"13_Af293_001_peak_1884", "46_Af293_001_peak_1225"	868985	869441	457	869306, 869316	33.33638, 19.69429	2.79581, 2.91277	457, 221	35.14877, 21.7964	28.4726	35.1488	869415	872861	+	overlapStart	-430	26	Afu7g03890		Ortholog(s) have ATPase activity, role in DNA repair, mitotic chromosome condensation and cytosol, nuclear condensin complex localization	Uncharacterized		0.115048	0.370971	0.411554				AFUA_3G07410	2662	0.622339	0.678691	0.564871
"13_Af293_001_peak_1821", "46_Af293_001_peak_1190"	3615534	3615899	366	3615694, 3615702	36.60638, 16.29578	2.99232, 2.73862	366, 195	38.46031, 18.32977	28.395	38.4603	3613853	3615615	-	overlapStart	81	81	Afu6g14200		Putative acetyl-CoA acetyltransferase; transcript up-regulated in conidia exposed to neutrophils; SrbA-regulated during hypoxia	Uncharacterized		0.209919	0.322226	0.157354				AFUA_5G09986	113	0.622055	-0.726785	0.153963
"46_Af293_001_peak_207", "13_Af293_001_peak_285"	4172987	4173211	225	4173101, 4173117	28.11116, 24.59191	3.29818, 2.47257	225, 219	30.35806, 26.28727	28.3227	30.3581	4170826	4172996	-	overlapStart	9	9	Afu1g15450	#N/A	Ortholog(s) have adenylosuccinate synthase activity, sulfinylpropanyl adenylate synthase activity, role in 'de novo' AMP biosynthetic process, cellular response to cadmium ion, fumarate metabolic process and cytosol, nucleus localization	Uncharacterized		0.457686	0.410889	0.462177				AFUA_2G04262	2654	0.621799	-0.2106	0.269792
"13_Af293_001_peak_692", "46_Af293_001_peak_473"	4190062	4190673	612	4190535, 4190524	31.7289, 20.98798	2.78159, 2.99656	612, 282	33.52021, 23.11399	28.3171	33.5202	4188275	4190483	-	overlapStart	421	190	Afu2g15860	#N/A	Ortholog of <i>A. nidulans FGSC A4</i> : AN2165/llmA, <i>A. niger CBS 513.88</i> : An15g06160, <i>A. oryzae RIB40</i> : AO090012000226, <i>Aspergillus wentii</i> : Aspwe1_0050672 and <i>Aspergillus sydowii</i> : Aspsy1_0054382	Uncharacterized		0.532986	0.758051	-0.372241				AFUA_3G06190	741	0.619879	0.623204	0.195399
"13_Af293_001_peak_2015", "46_Af293_001_peak_1305"	1159517	1159867	351	1159701, 1159728	35.67094, 16.88462	2.98776, 2.79505	351, 212	37.51303, 18.93102	28.222	37.513	1156390	1159535	-	overlapStart	18	18	Afu8g05010	#N/A	Putative C2H2 zinc-finger transcription factor; transcript induced by voriconazole and calcium	Uncharacterized		-1.35027	-0.15214	0.577118				AFUA_2G14060	1149	0.619773	1.15586	0.750522
"13_Af293_001_peak_6", "46_Af293_001_peak_3"	502636	503005	370	502828, 502870	38.20484, 14.08184	2.93576, 2.53056	370, 178	40.07981, 16.06798	28.0739	40.0798	500803	502930	-	overlapStart	294	75	Afu1g01600		Putative deoxyribodipyrimidine photolyase; transcript up-regulated in conidia exposed to neutrophils	Uncharacterized		-1.46482	0.397032	-2.28652				AFUA_2G18030	1620	0.619763	0.539336	0.955502
"13_Af293_001_peak_1953", "46_Af293_001_peak_1270"	305662	306223	562	306065, 306098	30.99278, 21.12792	2.71562, 2.97617	562, 227	32.77422, 23.25656	28.0154	32.7742	306035	307469	+	overlapStart	-373	188	Afu8g01265	#N/A	Protein of unknown function	Uncharacterized		#N/A	#N/A	#N/A				AFUA_7G04490	248	0.619203	0.56944	0.610846
"13_Af293_001_peak_1490", "46_Af293_001_peak_978"	2725020	2725370	351	2725202:2725203	35.15069, 16.43756	2.91623, 2.65146	351, 230	36.98619, 18.47453	27.7304	36.9862	2723747	2725117	-	overlapStart	97	97	Afu5g10650		Has domain(s) with predicted FMN binding, oxidoreductase activity, oxidoreductase activity, acting on the CH-NH2 group of donors activity and role in oxidation-reduction process	Uncharacterized		0.555427	0.614151	0.284187				AFUA_4G06320	383	0.618981	-1.0183	0.578384
"13_Af293_001_peak_439", "46_Af293_001_peak_315"	1294485	1294767	283	1294629, 1294656	37.75639, 13.52619	2.92895, 2.51733	283, 210	39.62553, 15.49856	27.562	39.6255	1290435	1294568	-	overlapStart	83	83	Afu2g04720	#N/A	Ortholog(s) have ubiquitin-specific protease activity	Uncharacterized		-0.764919	-0.758785	-0.565394				AFUA_6G12420	2199	0.618146	0.472115	0.885288
"13_Af293_001_peak_331", "46_Af293_001_peak_231"	4781463	4782131	669	4781627, 4781632	39.65122, 11.30099	2.95283, 2.34099	669, 196	41.54579, 13.21385	27.3798	41.5458	4782071	4783995	+	overlapStart	-608	60	Afu1g17470	#N/A	Putative high-affinity nitrate transporter; predicted gene pair with Afu1g12850 (crnA)	Uncharacterized		-1.69738	-1.7053	-1.50873				AFUA_4G10410	1628	0.617836	0.498859	0.431471
"13_Af293_001_peak_884", "46_Af293_001_peak_604"	2673953	2674225	273	2674075, 2674089	31.56277, 18.90986	2.92434, 2.93952	273, 206	33.35184, 20.99678	27.1743	33.3518	2674027	2676166	+	overlapStart	-74	74	Afu3g10320		Has domain(s) with predicted zinc ion binding activity	Uncharacterized		-0.197716	0.123879	-0.288686				AFUA_6G07720	2450	0.617544	-0.631299	2.51052
"13_Af293_001_peak_1112", "46_Af293_001_peak_737"	2081588	2081940	353	2081754, 2081756	31.3873, 19.02312	2.72368, 2.85246	353, 202	33.17398, 21.11206	27.143	33.174	2079332	2081665	-	overlapStart	77	77	Afu4g08010	erg24B	Putative ornithine decarboxylase, a key enzyme in the biosynthesis of polyamines	Uncharacterized		-0.438692	-1.10593	-0.798012				AFUA_7G01460	1015	0.617044	0.767074	0.7446
"13_Af293_001_peak_729", "46_Af293_001_peak_501"	4743071	4743854	784	4743512, 4743537	42.61861, 7.4255	3.09192, 2.09693	784, 200	44.55267, 9.22529	26.889	44.5527	4741395	4743157	-	overlapStart	86	86	Afu2g17830	#N/A	Ortholog of <i>A. nidulans FGSC A4</i> : AN6413, AN6419, AN6946, AN5312, AN5664, AN8328, AN3241, AN10369, AN1930, AN2386, AN1738, AN11159, AN8984, AN8951, AN1540, AN8971, AN9387, AN9266, AN9306, AN1317, AN10886, AN7232, AN7774, AN12202	Uncharacterized		0.35536	-0.496865	-0.185908				AFUA_4G00670	808	0.616926	-0.169675	0.256883
"13_Af293_001_peak_435", "46_Af293_001_peak_313"	1174312	1174563	252	1174419, 1174412	29.57554, 19.82188	2.64283, 2.81866	252, 199	31.33825, 21.92629	26.6323	31.3382	1172525	1174388	-	overlapStart	76	76	Afu2g04220		Homogentisate 1,2-dioxygenase involved in L-tyrosine degradation; induced by L-tyrosine; mutants produce less pyomelanin when grown on tyrosine as the sole carbon source; transcript induced by exposure to human airway epithelial cells	Verified		0.474168	-0.278807	0.784836				AFUA_3G03440	1953	0.615987	0.27928	1.2559
"13_Af293_001_peak_2057", "46_Af293_001_peak_1335"	1763959	1765051	1093	1764152, 1764914	37.12672, 11.40519	2.9282, 2.3395	1093, 432	38.98755, 13.32046	26.154	38.9875	1764752	1767036	+	overlapStart	-793	299	Afu8g07200		Ortholog(s) have role in response to amino acid	Uncharacterized		0.804925	1.21184	1.38444				AFUA_5G03080	1546	0.6154	0.773772	0.290101
"13_Af293_001_peak_1553", "46_Af293_001_peak_1013"	3665612	3666156	545	3666023, 3666006	37.54959, 10.96624	2.89416, 2.32005	545, 185	39.416, 12.86971	26.1429	39.416	3663219	3665761	-	overlapStart	149	149	Afu5g14020	#N/A	Ortholog(s) have nuclear periphery localization	Uncharacterized		-0.393083	-0.0128829	-0.455155				AFUA_8G00250	1349	0.615074	0.976531	2.33522
"13_Af293_001_peak_691", "46_Af293_001_peak_472"	4186034	4186233	200	4186131, 4186125	23.99015, 24.23791	2.50978, 3.12982	195, 197	25.67745, 26.42222	26.0498	26.4222	4182936	4186156	-	overlapStart	122	77	Afu2g15840	#N/A	Ortholog of <i>A. nidulans FGSC A4</i> : AN9067/tinC, AN2167/hetC, <i>A. fumigatus Af293</i> : Afu7g02570, <i>A. niger CBS 513.88</i> : An15g06140 and <i>A. oryzae RIB40</i> : AO090038000633, AO090012000230	Uncharacterized		-0.00904053	0.0646856	0.525598				AFUA_6G08660	3720	0.614831	0.909159	0.521155
"13_Af293_001_peak_1208", "46_Af293_001_peak_795"	2969518	2969964	447	2969750, 2969749	40.04789, 7.90679	3.05517, 2.16099	447, 228	41.9477, 9.72219	25.8349	41.9477	2969857	2975065	+	overlapStart	-339	107	Afu4g11320		Ortholog of <i>A. nidulans FGSC A4</i> : AN3743, AN5603, <i>A. fumigatus Af293</i> : Afu7g04400, <i>A. niger CBS 513.88</i> : An13g00980, An04g05280 and <i>A. oryzae RIB40</i> : AO090005000127	Uncharacterized		-0.482207	-0.0127163	-0.426352				AFUA_5G14690	937	0.614584	0.496603	-1.31261
"13_Af293_001_peak_1212", "46_Af293_001_peak_798"	3011699	3012021	323	3011832, 3011831	28.32334, 19.40651	2.79625, 2.9696	323, 223	30.06871, 21.503	25.7859	30.0687	3012011	3013174	+	overlapStart	-312	10	Afu4g11477	#N/A	Ortholog of <i>A. nidulans FGSC A4</i> : AN6527, AN5581, <i>A. fumigatus Af293</i> : Afu6g04900, <i>A. niger CBS 513.88</i> : An14g03410, An04g05110 and <i>A. oryzae RIB40</i> : AO090701000049, AO090003001075	Uncharacterized|Merged/Split		0.0057058	0.419978	0.327424				AFUA_6G07220	741	0.614561	0.295825	0.877343
"13_Af293_001_peak_29", "46_Af293_001_peak_25"	972362	973741	1380	972962, 973003	40.66143, 7.1314	2.90712, 2.04529	1380, 218	42.56945, 8.92155	25.7455	42.5695	968547	972745	-	overlapStart	383	383	Afu1g03352		Has domain(s) with predicted hydrolase activity	Uncharacterized|Merged/Split		-0.791561	0.0960008	-1.79003				AFUA_4G00550	1901	0.614467	-0.139947	-1.19959
"13_Af293_001_peak_1381", "46_Af293_001_peak_905"	1351396	1351777	382	1351588, 1351552	37.39571, 10.26128	3.06303, 2.37061	382, 212	39.26012, 12.14469	25.7024	39.2601	1351652	1352451	+	overlapStart	-256	125	Afu5g05790	#N/A	Ortholog(s) have protein binding, bridging, ubiquitin protein ligase activity	Uncharacterized		-0.345969	-0.589119	-0.756789				AFUA_1G06770	866	0.614379	0.659225	0.723668
"13_Af293_001_peak_577", "46_Af293_001_peak_404"	2891271	2891583	313	2891407, 2891425	31.7345, 15.60684	2.76744, 2.68791	313, 197	33.52585, 17.62639	25.5761	33.5258	2891375	2893222	+	overlapStart	-104	104	Afu2g11250	#N/A	Ortholog of <i>S. cerevisiae</i> : AAD14, <i>A. nidulans FGSC A4</i> : AN5887, AN1616, AN4831, <i>A. niger CBS 513.88</i> : An08g09700 and <i>A. oryzae RIB40</i> : AO090026000525, AO090005000474, AO090113000193	Uncharacterized		-0.551173	-0.729602	-0.777131				AFUA_2G00770	1381	0.61408	0.698238	0.133432
"13_Af293_001_peak_1155", "46_Af293_001_peak_765"	2531574	2532892	1319	2531954, 2531970	34.37895, 12.7879	2.83162, 2.51215	1319, 215	36.20475, 14.73973	25.4722	36.2047	2532294	2536466	+	overlapStart	-720	598	Afu4g09730	#N/A	Ortholog(s) have metalloendopeptidase activity, role in misfolded or incompletely synthesized protein catabolic process and mitochondrial inner membrane localization	Uncharacterized		-0.184842	-0.140601	0.12306				AFUA_1G15970	1306	0.613363	-0.371464	-0.334108
"13_Af293_001_peak_103", "46_Af293_001_peak_73", "46_Af293_001_peak_74", "46_Af293_001_peak_75"	1886204	1888532	2329	1887613, 1887070, 1887641, 1888362	60.26957, 12.01037, 9.79677, 11.48275	3.8085, 2.48823, 2.33316, 2.44699	2329, 482, 337, 225	62.46038, 13.94175, 11.66714, 13.40046	25.3674	62.4604	1884653	1886283	-	overlapStart	79	79	Afu1g06580	hel1	Ortholog of <i>A. nidulans FGSC A4</i> : AN4252, AN10165, <i>A. fumigatus Af293</i> : Afu1g11910, <i>A. niger CBS 513.88</i> : An18g05640, An08g04120 and <i>A. oryzae RIB40</i> : AO090001000456, AO090001000373	Uncharacterized		-0.362979	0.510745	1.70215				AFUA_2G02440	360	0.612585	0.600399	0.335719
"46_Af293_001_peak_91", "13_Af293_001_peak_124"	2081477	2081708	232	2081570, 2081579	23.91316, 22.88844	3.0229, 2.384	215, 231	26.09163, 24.56079	25.3262	26.0916	2081630	2082639	+	overlapStart	-153	78	Afu1g07360		Ortholog of <i>A. nidulans FGSC A4</i> : AN5136, <i>A. niger CBS 513.88</i> : An07g09900, <i>Aspergillus wentii</i> : Aspwe1_0040941 and <i>Aspergillus sydowii</i> : Aspsy1_0047597	Uncharacterized		0.0614152	-0.195673	0.452079				AFUA_6G14442	2173	0.612045	-0.266866	-0.0549117
"13_Af293_001_peak_1783", "46_Af293_001_peak_1163"	3161733	3161975	243	3161866, 3161868	26.60921, 20.00899	2.56449, 2.90921	243, 203	28.33158, 22.11709	25.2243	28.3316	3161896	3164722	+	overlapStart	-163	79	Afu6g12530	#N/A	Ortholog(s) have cytosol localization	Uncharacterized		-0.245415	-0.55576	-0.690658				AFUA_3G06750	1228	0.611394	0.153041	0.431219
"13_Af293_001_peak_276", "46_Af293_001_peak_201"	4110107	4111323	1217	4111037, 4110635	41.78584, 4.79263	3.10073, 1.85258	1217, 330	43.70913, 6.49843	25.1038	43.7091	4111044	4114184	+	overlapStart	-937	279	Afu1g15270	#N/A	Ortholog(s) have ATPase activity, misfolded protein binding activity, role in cellular response to misfolded protein, protein refolding, protein unfolding and cytosol, nuclear envelope localization	Uncharacterized		0.282568	-0.153034	0.499828				AFUA_8G05140	1857	0.611363	0.868418	0.480252
"13_Af293_001_peak_1450", "46_Af293_001_peak_943"	2225773	2226353	581	2225961, 2225963	35.32819, 10.90012	2.939, 2.38613	581, 176	37.1659, 12.80185	24.9839	37.1659	2226319	2228255	+	overlapStart	-546	34	Afu5g08740	#N/A	Ortholog(s) have palmitoyltransferase activity, role in protein palmitoylation, vacuole fusion, non-autophagic and Golgi apparatus, fungal-type vacuole membrane localization	Uncharacterized		-0.658703	-1.15782	-0.557877				AFUA_1G03110	567	0.610817	0.463695	0.606766
"13_Af293_001_peak_398", "46_Af293_001_peak_281"	948784	949487	704	948905, 948918	23.75762, 22.23261	2.5742, 2.84853	704, 224	25.44162, 24.38109	24.9114	25.4416	944109	949208	-	overlapStart	424	279	Afu2g03560		Group III two-component sensor kinase; required activation of the HOG pathway and for growth under hyperosmotic stress; required for resistance to the fungicide fludioxonil; mutants sporulate normally and have wild-type conidial viability	Verified		-0.234931	0.110781	0.0947606				AFUA_5G13920	913	0.610349	0.0144385	0.81465
"13_Af293_001_peak_1374", "46_Af293_001_peak_900"	1269843	1270142	300	1269977, 1269973	25.14161, 20.81471	2.7658, 3.12439	300, 228	26.84422, 22.9377	24.891	26.8442	1268053	1269880	-	overlapStart	37	37	Afu5g05460	#N/A	Cytosine deaminase-uracil phosphoribosyltransferase fusion protein; transcript induced by exposure to human airway epithelial cells	Uncharacterized		0.0514168	-0.173827	0.00264752				AFUA_6G12200	452	0.609676	1.2556	0.315177
"13_Af293_001_peak_2029", "46_Af293_001_peak_1314"	1310822	1311362	541	1311195, 1311097	35.43957, 10.60573	2.8975, 2.30756	541, 426	37.27864, 12.49913	24.8889	37.2786	1311088	1311951	+	overlapStart	-266	266	Afu8g05590	#N/A	Ortholog of <i>A. nidulans FGSC A4</i> : AN1548, <i>A. niger CBS 513.88</i> : An15g05250, An16g07090, An07g05440, <i>A. oryzae RIB40</i> : AO090003000727, AO090005000587 and <i>Aspergillus wentii</i> : Aspwe1_0045167	Uncharacterized		0.851277	0.955374	0.230362				AFUA_2G09210	1005	0.609481	0.730578	0.699574
"13_Af293_001_peak_1510", "46_Af293_001_peak_991"	2925975	2926261	287	2926127, 2926127	32.20446, 13.75479	2.77728, 2.53915	287, 183	34.00199, 15.73263	24.8673	34.002	2926233	2929015	+	overlapStart	-258	28	Afu5g11390		Has domain(s) with predicted DNA binding, transcription factor activity, sequence-specific DNA binding activity and role in regulation of transcription, DNA-templated	Uncharacterized		0.408658	0.783341	0.699038				AFUA_3G11955	968	0.609145	0.485028	0.78657
"13_Af293_001_peak_98", "46_Af293_001_peak_69"	1840503	1841490	988	1841323, 1840716	35.97635, 9.71766	3.0071, 2.2994	988, 195	37.82224, 11.58593	24.7041	37.8222	1836728	1840763	-	overlapStart	260	260	Afu1g06400	schA	Serine/threonine protein kinase related to the PKA catalytic subunit; involved in cAMP signaling	Uncharacterized		-0.456177	-0.335914	-0.0520276				AFUA_6G02690	1075	0.608817	0.754271	0.864666
"13_Af293_001_peak_1289", "46_Af293_001_peak_852"	3715560	3715823	264	3715697, 3715713	24.26018, 21.11095	2.47759, 2.94299	264, 216	25.95108, 23.23929	24.5952	25.9511	3715717	3718101	+	overlapStart	-157	106	Afu4g14220		Has domain(s) with predicted RNA polymerase II transcription factor activity, sequence-specific DNA binding, zinc ion binding activity, role in regulation of transcription, DNA-templated and nucleus localization	Uncharacterized		-0.0381382	-0.239369	0.449386				AFUA_1G12210	1335	0.608621	0.230418	-0.227549
"13_Af293_001_peak_1388", "46_Af293_001_peak_915"	1416729	1417272	544	1417144, 1417123	24.24455, 20.34513	2.56208, 3.02339	544, 267	25.93522, 22.45953	24.1974	25.9352	1412877	1417080	-	overlapStart	351	192	Afu5g05990	#N/A	Has domain(s) with predicted DNA binding activity	Uncharacterized		0.420049	1.15205	0.77752				AFUA_2G15930	1361	0.608487	0.421123	-0.776101
"13_Af293_001_peak_506", "46_Af293_001_peak_358"	2015769	2016880	1112	2016658, 2015987	39.55721, 5.07939	3.20402, 1.89506	1112, 222	41.45047, 6.79679	24.1236	41.4505	2011212	2016118	-	overlapStart	349	349	Afu2g07900	#N/A	Putative APSES domain transcription factor; regulated by phoB; expression positively correlates with developmental competence in submerged culture; mutants are delayed in developmental competence	Verified		0.140439	0.993777	0.695024				AFUA_4G00490	2534	0.608228	1.16952	-2.61315
"13_Af293_001_peak_1629", "46_Af293_001_peak_1064"	547540	547916	377	547687, 547736	35.43826, 8.76819	2.88691, 2.2213	377, 195	37.27729, 10.60871	23.943	37.2773	543391	547670	-	overlapStart	130	130	Afu6g02710	#N/A	Has domain(s) with predicted triglyceride lipase activity and role in lipid metabolic process	Uncharacterized		0.00411093	1.11996	-0.240995				AFUA_3G06040	1499	0.607753	0.851531	0.405593
"13_Af293_001_peak_1782", "46_Af293_001_peak_1160", "46_Af293_001_peak_1161", "46_Af293_001_peak_1162"	3134142	3136448	2307	3134549, 3134562, 3135196, 3136132	54.53006, 18.89197, 5.75222, 8.77818	3.55294, 2.88779, 1.98521, 2.25842	2307, 212, 186, 746	56.63512, 20.97854, 7.49515, 10.61893	23.9319	56.6351	3135231	3140319	+	overlapStart	-1089	1089	Afu6g12410	#N/A	GPI-anchored putative beta(1-3)glucanosyltransferase involved in cell wall maintenance; belongs to the 7-member GEL family	Verified		-0.238232	0.759276	0.0103025				AFUA_1G16480	1175	0.606439	0.391164	0.539373
"13_Af293_001_peak_693", "46_Af293_001_peak_474"	4194997	4195676	680	4195153, 4195125	27.92229, 15.77894	2.71605, 2.70439	680, 194	29.66223, 17.80216	23.7322	29.6622	4191475	4195083	-	overlapStart	86	86	Afu2g15870	#N/A	Ortholog(s) have cytosol, nuclear envelope localization	Uncharacterized		0.59264	0.857648	0.94199				AFUA_1G16600	943	0.606266	0.467856	0.330526
"13_Af293_001_peak_1775", "46_Af293_001_peak_1155"	3072417	3072721	305	3072587, 3072578	26.05949, 17.56822	2.63707, 2.72366	305, 256	27.77434, 19.62852	23.7014	27.7743	3071777	3072444	-	overlapStart	27	27	Afu6g12220	#N/A	Has domain(s) with predicted catalytic activity and role in metabolic process	Uncharacterized		1.16983	0.814031	-0.949043				AFUA_6G14400	1411	0.605505	0.62951	0.351735
"13_Af293_001_peak_212", "46_Af293_001_peak_157", "46_Af293_001_peak_158", "46_Af293_001_peak_159", "46_Af293_001_peak_160"	3425161	3427904	2744	3425358, 3425321, 3425961, 3426644, 3427180	50.95207, 26.80485, 8.69253, 14.36019, 7.05705	3.45565, 3.35253, 2.24882, 2.65607, 2.11985	2744, 299, 193, 292, 720	53.00412, 29.0314, 10.53103, 16.35284, 8.84487	23.5529	53.0041	3427450	3430282	+	overlapStart	-2289	454	Afu1g12940	#N/A	Putative mitogen-activated protein kinase (MAPK) with predicted roles in the osmotic and oxidative stress responses; involved in sensing nitrogen in the medium	Verified		0.0994142	-0.251314	0.309917				AFUA_6G07390	1266	0.604386	0.414458	0.575411
"13_Af293_001_peak_346", "46_Af293_001_peak_246"	361423	361677	255	361569, 361546	21.00372, 22.28029	2.37969, 3.02805	255, 198	22.65071, 24.42969	23.5402	24.4297	359369	361665	-	overlapStart	242	12	Afu2g01510	#N/A	Ortholog(s) have role in peroxisome organization and peroxisomal membrane localization	Uncharacterized		-0.160169	-0.0229817	-0.133623				AFUA_2G03590	547	0.602764	0.549575	0.535542
"13_Af293_001_peak_1251", "46_Af293_001_peak_825", "46_Af293_001_peak_826"	3333961	3334877	917	3334193, 3334231, 3334704	44.38736, 10.31892, 9.35311	3.13375, 2.31372, 2.24898	917, 213, 274	46.34513, 12.20369, 11.21086	23.2532	46.3451	3334684	3336018	+	overlapStart	-723	193	Afu4g12710	#N/A	Ortholog of <i>A. nidulans FGSC A4</i> : AN3605, <i>A. niger CBS 513.88</i> : An03g02780, <i>A. oryzae RIB40</i> : AO090009000299, <i>Aspergillus wentii</i> : Aspwe1_0033871 and <i>Aspergillus sydowii</i> : Aspsy1_0154274	Uncharacterized		0.673747	0.254594	-0.573446				AFUA_2G10855	726	0.602733	0.666103	0.651006
"13_Af293_001_peak_1762", "46_Af293_001_peak_1149", "46_Af293_001_peak_1150"	2633893	2635348	1456	2635122, 2634420, 2634855	42.90196, 10.23229, 10.47913	3.04518, 2.2386, 2.26219	1456, 254, 460	44.83987, 12.11505, 12.36921	23.108	44.8399	2635217	2637474	+	overlapStart	-1324	131	Afu6g10660	#N/A	Putative ATP citrate lyase subunit; repressed by gliotoxin exposure22405895	Uncharacterized		1.37099	2.06183	1.67341				AFUA_1G17210	1017	0.60269	0.575778	-2.49767
"13_Af293_001_peak_1517", "46_Af293_001_peak_994"	3051427	3051665	239	3051547, 3051578	24.89716, 17.30956	2.51138, 2.75799	239, 195	26.59663, 19.3648	22.9807	26.5966	3051591	3052910	+	overlapStart	-164	74	Afu5g11830	#N/A	Ortholog(s) have structural constituent of ribosome activity and mitochondrial large ribosomal subunit localization	Uncharacterized		0.134934	0.0784206	0.101542				AFUA_2G05300	993	0.60269	-0.687257	-2.17574
"13_Af293_001_peak_1040", "46_Af293_001_peak_691"	1171111	1171460	350	1171302, 1171254	29.55021, 12.63288	2.60721, 2.43238	350, 232	31.31259, 14.58052	22.9466	31.3126	1171248	1173221	+	overlapStart	-137	137	Afu4g04160	#N/A	Has domain(s) with predicted carbon-nitrogen ligase activity, with glutamine as amido-N-donor activity	Uncharacterized		0.060398	0.23693	0.422691				AFUA_2G17280	682	0.60269	-4.35876	-4.35876
"13_Af293_001_peak_1313", "46_Af293_001_peak_863"	486963	487324	362	487160, 487147	29.08986, 13.06988	2.77785, 2.52664	362, 246	30.84574, 15.03004	22.9379	30.8457	485997	487013	-	overlapStart	50	50	Afu5g01910	#N/A	Ortholog of <i>A. nidulans FGSC A4</i> : AN8036, <i>A. niger CBS 513.88</i> : An16g01770, <i>A. oryzae RIB40</i> : AO090003001328, <i>Aspergillus wentii</i> : Aspwe1_0042781 and <i>Aspergillus sydowii</i> : Aspsy1_0047861	Uncharacterized		-0.177148	0.00223423	1.05124				AFUA_2G18040	1515	0.60269	-0.0351801	1.14619
"13_Af293_001_peak_1576", "46_Af293_001_peak_1025"	163981	164569	589	164169, 164239	31.23842, 10.70862	2.84077, 2.39209	589, 284	33.02312, 12.60429	22.8137	33.0231	164092	167983	+	overlapStart	-111	111	Afu6g00640	#N/A	Ortholog of <i>A. nidulans FGSC A4</i> : AN6413, AN6419, AN6946, AN5312, AN5664, AN8328, AN3241, AN10369, AN1930, AN2386, AN1738, AN11159, AN8984, AN8951, AN1540, AN8971, AN9387, AN9266, AN9306, AN1317, AN10886, AN7232, AN7774, AN12202	Uncharacterized		0.522356	0.76953	0.300094				AFUA_3G03070	702	0.60269	0.443988	0.0466502
"13_Af293_001_peak_90", "46_Af293_001_peak_61", "46_Af293_001_peak_62", "46_Af293_001_peak_63"	1734402	1736069	1668	1734679, 1734721, 1735246, 1735651	50.03683, 4.59003, 17.49005, 10.87324	3.18104, 1.83639, 2.82092, 2.38334	1668, 198, 225, 301	52.07491, 6.28762, 19.54864, 12.7743	22.6714	52.0749	1735423	1740547	+	overlapStart	-1021	646	Afu1g06020		Ortholog of <i>A. nidulans FGSC A4</i> : AN4206, <i>A. niger CBS 513.88</i> : An18g03870, <i>Aspergillus wentii</i> : Aspwe1_0026071, <i>Aspergillus sydowii</i> : Aspsy1_0059171 and <i>Aspergillus terreus NIH2624</i> : ATET_03025	Uncharacterized		0.396398	0.808872	0.215046				AFUA_3G03150	673	0.60269	0.505388	0.309685
"13_Af293_001_peak_1053", "46_Af293_001_peak_702"	1339377	1339659	283	1339509, 1339518	27.17098, 14.28011	2.68512, 2.64799	283, 237	28.90089, 16.27104	22.586	28.9009	1338318	1339404	-	overlapStart	27	27	Afu4g04745	#N/A	Has domain(s) with predicted role in cell cycle, cellular response to DNA damage stimulus, replication fork protection and nucleus localization	Uncharacterized		-0.416371	-0.731505	-0.346179				AFUA_4G12780	1147	0.601929	0.301007	1.20495
"13_Af293_001_peak_319", "46_Af293_001_peak_226"	4552523	4552922	400	4552702, 4552679	32.76637, 8.37746	2.84682, 2.17914	400, 190	34.57107, 10.20663	22.3889	34.5711	4549503	4552608	-	overlapStart	85	85	Afu1g16710	#N/A	Has domain(s) with predicted integral component of membrane localization	Uncharacterized		0.428675	1.48267	0.44541				AFUA_2G17820	1430	0.601874	0.115755	0.437037
"13_Af293_001_peak_1101", "46_Af293_001_peak_728"	1841359	1841922	564	1841580, 1841539	32.05007, 9.01838	2.85556, 2.2728	564, 211	33.84556, 10.86628	22.3559	33.8456	1841830	1845671	+	overlapStart	-471	92	Afu4g07090	#N/A	Ortholog of <i>A. nidulans FGSC A4</i> : AN4418, <i>A. niger CBS 513.88</i> : An04g01500, <i>A. oryzae RIB40</i> : AO090023000866, <i>Aspergillus wentii</i> : Aspwe1_0167180 and <i>Aspergillus sydowii</i> : Aspsy1_0163356	Uncharacterized		-0.601377	0.235173	-0.163994				AFUA_5G11640	671	0.601668	0.663273	0.644356
"13_Af293_001_peak_1985", "46_Af293_001_peak_1290"	777307	777602	296	777462, 777430	34.39371, 6.58551	3.01762, 2.10907	296, 193	36.2197, 8.35775	22.2887	36.2197	777434	781153	+	overlapStart	-127	127	Afu8g02860	#N/A	Ortholog(s) have AMP deaminase activity, role in guanine salvage, purine nucleotide metabolic process and cytosol localization	Uncharacterized		-0.24221	-0.170358	-0.409097				AFUA_5G11820	1434	0.600988	0.16117	0.340832
"13_Af293_001_peak_1892", "46_Af293_001_peak_1230"	948807	949310	504	948991, 948976	31.10651, 9.48115	2.70954, 2.26239	504, 262	32.88943, 11.34235	22.1159	32.8894	946680	948894	-	overlapStart	87	87	Afu7g04190		Ortholog(s) have methyltransferase activity, role in cellular response to biotic stimulus, filamentous growth, glucosylceramide biosynthetic process, pathogenesis and plasma membrane localization	Uncharacterized		0.423595	0.753359	0.351214				AFUA_2G12510	1162	0.600955	0.0509765	-0.1233
"13_Af293_001_peak_1045", "46_Af293_001_peak_695"	1210639	1211478	840	1211324, 1211204	33.28572, 7.27215	2.8201, 2.09031	840, 201	35.09742, 9.06709	22.0823	35.0974	1205294	1211416	-	overlapStart	777	62	Afu4g04290	#N/A	Ortholog(s) have role in histone H3 deacetylation, histone H4 deacetylation	Uncharacterized		0.114136	0.27041	0.291724				AFUA_5G10545	131	0.600357	0.465362	0.397666
"13_Af293_001_peak_1389", "46_Af293_001_peak_916"	1417532	1418287	756	1418135, 1418171	27.73473, 12.53401	2.68904, 2.52839	756, 232	29.4722, 14.47862	21.9754	29.4722	1417813	1424029	+	overlapStart	-281	281	Afu5g06000	#N/A	Ortholog(s) have histone methyltransferase activity (H3-K36 specific) activity and role in asexual reproduction, regulation of growth rate, sexual reproduction	Uncharacterized		0.0119857	0.432806	-0.104454				AFUA_1G06340	918	0.600034	0.66749	0.692873
"13_Af293_001_peak_987", "46_Af293_001_peak_662"	3830391	3830994	604	3830524, 3830521	29.35411, 10.5102	2.76364, 2.34563	604, 204	31.11374, 12.40103	21.7574	31.1137	3830453	3835246	+	overlapStart	-62	62	Afu3g14420	#N/A	Putative class III chitin synthase; predicted gene pair with AFUA_5G00760	Verified		-0.103946	0.424065	0.16715				AFUA_2G04130	839	0.599951	0.709218	0.740682
"13_Af293_001_peak_1325", "46_Af293_001_peak_868"	708057	708371	315	708230, 708208	31.09877, 8.7319	2.77389, 2.20602	315, 239	32.88158, 10.57156	21.7266	32.8816	708150	708374	+	overlapStart	-93	3	Afu5g02710	#N/A	Protein of unknown function	Uncharacterized		-0.504225	-1.98004	-2.9831				AFUA_6G01940	1206	0.599419	0.281572	0.144048
"13_Af293_001_peak_1091", "46_Af293_001_peak_715"	1789765	1790091	327	1789920, 1789928	28.36266, 11.32273	2.71083, 2.39121	327, 175	30.10848, 13.2362	21.6723	30.1085	1789863	1791391	+	overlapStart	-98	98	Afu4g06910	#N/A	Putative outer mitochondrial membrane protein porin; hypoxia induced protein	Uncharacterized		0.673465	0.752911	0.818209				AFUA_3G05760	1071	0.59916	1.81517	1.74168
"13_Af293_001_peak_1128", "46_Af293_001_peak_747"	2324043	2324367	325	2324218, 2324249	26.89205, 12.62249	2.54474, 2.41934	322, 231	28.61823, 14.5696	21.5939	28.6182	2324338	2326597	+	overlapStart	-295	29	Afu4g08960		Putative glycophosphatidylinositol (GPI) anchored protein; predicted adhesin-like protein; calcium downregulated	Uncharacterized		1.29706	0.740601	-0.0733751				AFUA_5G01580	1088	0.599122	1.61713	1.67059
"13_Af293_001_peak_2004", "46_Af293_001_peak_1301"	980263	980541	279	980407, 980403	18.96675, 20.38427	2.41453, 3.02709	279, 238	20.58571, 22.49938	21.5425	22.4994	980450	982999	+	overlapStart	-187	91	Afu8g04370	#N/A	Putative GPI-anchored adhesin-like protein; induced by exposure to artemisinin	Uncharacterized		0.502734	0.453991	0.453314				AFUA_6G03830	510	0.596049	0.695908	0.744626
"13_Af293_001_peak_1686", "46_Af293_001_peak_1105"	1279156	1279723	568	1279487, 1279482	32.65523, 6.74021	3.00074, 2.11639	568, 249	34.45858, 8.5176	21.4881	34.4586	1279458	1282083	+	overlapStart	-302	265	Afu6g05350	#N/A	Putative aspartic-type endopeptidase; transcript induced by voriconazole; predicted signal sequence for secretion	Uncharacterized		-0.663442	-0.995209	0.327937				AFUA_3G11370	994	0.593588	0.63527	0.49198
"13_Af293_001_peak_1382", "46_Af293_001_peak_906", "46_Af293_001_peak_907", "46_Af293_001_peak_908", "46_Af293_001_peak_909"	1370286	1373360	3075	1373081, 1370553, 1371118, 1371633, 1373086	48.60616, 12.10049, 10.91262, 8.86058, 16.82116	3.50934, 2.54161, 2.45608, 2.29348, 2.87288	3075, 204, 404, 177, 272	50.62392, 14.03403, 12.8147, 10.70374, 18.86603	21.4085	50.6239	1364457	1370786	-	overlapStart	500	500	Afu5g05860	#N/A	Ortholog of <i>A. nidulans FGSC A4</i> : AN8839, <i>A. niger CBS 513.88</i> : An17g02060, <i>Aspergillus wentii</i> : Aspwe1_0099757 and <i>Aspergillus sydowii</i> : Aspsy1_0159021	Uncharacterized		-0.413032	-0.529353	-0.425014				AFUA_1G15380	2106	0.593519	0.228547	0.462082
"13_Af293_001_peak_1487", "46_Af293_001_peak_976"	2702187	2702981	795	2702360, 2702316	29.56311, 9.4252	2.74694, 2.23383	795, 173	31.32567, 11.28481	21.3052	31.3257	2699827	2702848	-	overlapStart	661	133	Afu5g10550		ATP synthase F1, beta subunit; reacts with rabbit immunosera exposed to A. fumigatus conidia; hypoxia induced protein	Uncharacterized		0.531109	0.818609	0.636711				AFUA_7G06650	1048	0.592774	0.833137	0.107047
"13_Af293_001_peak_1679", "46_Af293_001_peak_1093"	1160977	1161252	276	1161093, 1161120	23.23917, 15.30611	2.22577, 2.28062	276, 197	24.91629, 17.31921	21.1178	24.9163	1161192	1163908	+	overlapStart	-215	60	Afu6g04920	#N/A	Putative NAD-dependent formate dehydrogenase; protein more abundant in conidia than mycelia; transcript up-regulated in conidia exposed to neutrophils; protein induced by heat shock; SrbA-regulated during hypoxia	Verified		1.2734	0.902442	0.905486				AFUA_2G15870	3244	0.59264	0.857648	0.94199
"13_Af293_001_peak_1879", "46_Af293_001_peak_1222"	829423	830236	814	829995, 830090	32.75612, 5.6562	2.8332, 1.96399	814, 388	34.56065, 7.39567	20.9782	34.5607	823958	829959	-	overlapStart	536	277	Afu7g03780		Has domain(s) with predicted nucleic acid binding, nucleotide binding activity	Uncharacterized		0.272287	0.353524	0.226889				AFUA_1G09550	519	0.592519	0.444222	0.399447
"13_Af293_001_peak_1445", "46_Af293_001_peak_942"	2197363	2197873	511	2197663, 2197727	32.29613, 6.03726	2.91386, 2.00946	511, 282	34.0949, 7.79036	20.9426	34.0949	2196056	2197676	-	overlapStart	313	197	Afu5g08640	#N/A	Ortholog of <i>A. nidulans FGSC A4</i> : AN10581, <i>A. niger CBS 513.88</i> : An07g04900, <i>Neosartorya fischeri NRRL 181</i> : NFIA_078640 and <i>Aspergillus versicolor</i> : Aspve1_0042746	Uncharacterized		-0.892786	-0.95389	0.633314				AFUA_5G03020	1390	0.591926	0.70028	0.790424
"13_Af293_001_peak_1199", "46_Af293_001_peak_787"	2906891	2907275	385	2907011, 2907008	23.60197, 14.59945	2.45279, 2.63479	385, 176	25.2839, 16.59688	20.9404	25.2839	2904253	2906938	-	overlapStart	47	47	Afu4g11130		Ortholog of <i>A. nidulans FGSC A4</i> : AN5621, <i>A. niger CBS 513.88</i> : An04g05550, <i>Aspergillus wentii</i> : Aspwe1_0022788, <i>Aspergillus sydowii</i> : Aspsy1_0088403 and <i>Aspergillus terreus NIH2624</i> : ATET_03967	Uncharacterized		-0.477099	0.734641	1.59018				AFUA_2G16370	803	0.591229	0.614109	0.671724
"13_Af293_001_peak_282", "46_Af293_001_peak_204"	4121016	4121921	906	4121796, 4121391	27.99475, 9.58859	2.66238, 2.29784	906, 435	29.73567, 11.45259	20.5941	29.7357	4119094	4121388	-	overlapStart	372	372	Afu1g15290	#N/A	Ortholog of <i>A. nidulans FGSC A4</i> : AN6924, AN5943, AN8512, AN8548, AN0857, AN8661, AN4642 and <i>A. fumigatus Af293</i> : Afu3g00850, Afu4g08850, Afu7g00920	Uncharacterized		-0.134612	0.559761	-0.0783574				AFUA_4G02750	1353	0.591061	0.79021	0.392967
"13_Af293_001_peak_716", "46_Af293_001_peak_491"	4493156	4493393	238	4493265, 4493273	23.50591, 13.91235	2.5322, 2.5409	238, 178	25.18668, 15.895	20.5408	25.1867	4490500	4493223	-	overlapStart	67	67	Afu2g16820	#N/A	Putative curved DNA-binding protein	Uncharacterized		0.671169	0.719845	1.00155				AFUA_3G01630	1004	0.589969	0.742027	1.28948
"46_Af293_001_peak_295", "13_Af293_001_peak_412"	1050943	1051377	435	1051147, 1051165	13.82415, 23.56806	2.53249, 2.47448	296, 370	15.80393, 25.2496	20.5268	25.2496	1046589	1051125	-	overlapStart	182	182	Afu2g03920		Putaive G1/S-specific cyclin	Uncharacterized		-0.107571	0.168752	-0.00216035				AFUA_5G02860	1422	0.589639	0.751028	0.768109
"13_Af293_001_peak_1661", "46_Af293_001_peak_1086"	974369	975826	1458	974526, 975576	26.79128, 10.4587	2.62342, 2.35282	1458, 195	28.51616, 12.34823	20.4322	28.5162	975733	980904	+	overlapStart	-1364	93	Afu6g04310	#N/A	Has domain(s) with predicted RNA binding activity	Uncharacterized		-0.174403	0.00243739	-0.339898				AFUA_5G14320	1335	0.589238	1.03059	-0.349584
"13_Af293_001_peak_1636", "46_Af293_001_peak_1069"	632503	632763	261	632636:632637	21.38224, 15.67589	2.35699, 2.62369	261, 230	23.03439, 17.69694	20.3657	23.0344	632565	635675	+	overlapStart	-62	62	Afu6g03040	#N/A	Ortholog(s) have endoplasmic reticulum localization	Uncharacterized		-0.357567	-0.538175	-0.770682				AFUA_4G09450	958	0.589169	2.13627	2.5534
"13_Af293_001_peak_1095", "46_Af293_001_peak_719"	1821454	1821968	515	1821676, 1821606	24.05406, 12.96131	2.48866, 2.51569	515, 440	25.74219, 14.91704	20.3296	25.7422	1821787	1823809	+	overlapStart	-333	181	Afu4g07030		Transcript up-regulated in conidia exposed to neutrophils	Uncharacterized		0.803302	2.44575	1.31417				AFUA_4G07435	1084	0.588646	0.631067	0.568278
"13_Af293_001_peak_1482", "46_Af293_001_peak_974"	2567844	2568155	312	2567975, 2568019	23.80758, 13.16315	2.48654, 2.41083	312, 176	25.49228, 15.1256	20.3089	25.4923	2568136	2569680	+	overlapStart	-292	19	Afu5g09940	#N/A	Ortholog(s) have endoplasmic reticulum localization	Uncharacterized		0.930917	0.691176	1.02341				AFUA_2G16790	1432	0.587777	0.511958	0.555755
"13_Af293_001_peak_1054", "46_Af293_001_peak_703"	1342105	1342391	287	1342289, 1342260	20.26636, 16.59229	2.3714, 2.76696	287, 203	21.90369, 18.63234	20.268	21.9037	1342342	1351289	+	overlapStart	-237	49	Afu4g04760	#N/A	Ortholog(s) have protein serine/threonine kinase activity, role in DNA repair, cellular response to UV, intra-S DNA damage checkpoint, mitotic G2 DNA damage checkpoint, mitotic recombination and cytosol, nuclear chromosome localization	Uncharacterized|Merged/Split		-0.392148	-0.256879	-0.237823				AFUA_6G03870	2446	0.587762	1.14992	2.19212
"13_Af293_001_peak_564", "46_Af293_001_peak_399"	2799374	2799620	247	2799491, 2799510	23.22641, 12.90849	2.48008, 2.49703	247, 206	24.90333, 14.86299	19.8832	24.9033	2795529	2799499	-	overlapStart	125	121	Afu2g10860	#N/A	Has domain(s) with predicted zinc ion binding activity	Uncharacterized		-0.583643	-0.40619	-0.573283				AFUA_4G10620	1334	0.587118	0.483151	0.668229
"13_Af293_001_peak_72", "46_Af293_001_peak_54"	1543362	1543967	606	1543814, 1543776	28.33342, 7.54039	2.65615, 2.08917	606, 364	30.0789, 9.34412	19.7115	30.0789	1543623	1545862	+	overlapStart	-261	261	Afu1g05370		Ortholog of <i>A. nidulans FGSC A4</i> : AN4062, <i>A. niger CBS 513.88</i> : An18g04210, <i>A. oryzae RIB40</i> : AO090009000407, <i>Aspergillus wentii</i> : Aspwe1_0104515 and <i>Aspergillus sydowii</i> : Aspsy1_0057614	Uncharacterized		-0.669223	-0.776043	-0.369652				AFUA_7G06550	2004	0.586967	0.694024	0.852233
"13_Af293_001_peak_1113", "46_Af293_001_peak_738"	2110429	2110709	281	2110575, 2110587	23.28272, 12.03368	2.53275, 2.46315	281, 186	24.96045, 13.96554	19.463	24.9605	2109507	2110462	-	overlapStart	33	33	Afu4g08120	#N/A	Ortholog of <i>A. nidulans FGSC A4</i> : AN8404, <i>A. fumigatus Af293</i> : Afu3g03000, <i>A. oryzae RIB40</i> : AO090001000118 and <i>Aspergillus wentii</i> : Aspwe1_0166813, Aspwe1_0167086	Uncharacterized		-0.324469	-0.412006	-0.180904				AFUA_4G12010	1604	0.586691	0.382434	0.338693
"13_Af293_001_peak_1263", "46_Af293_001_peak_835"	3457809	3458077	269	3457936, 3457896	23.16552, 11.90333	2.43042, 2.43683	269, 202	24.84167, 13.83236	19.337	24.8417	3453218	3457924	-	overlapStart	115	115	Afu4g13200		Ortholog of <i>A. nidulans FGSC A4</i> : AN1940, <i>A. niger CBS 513.88</i> : An01g08880, <i>A. oryzae RIB40</i> : AO090009000261, <i>Aspergillus wentii</i> : Aspwe1_0166484 and <i>Aspergillus terreus NIH2624</i> : ATET_03203	Uncharacterized		0.309484	0.683148	-0.698398				AFUA_5G02760	1144	0.586613	0.51569	0.757131
"13_Af293_001_peak_200", "46_Af293_001_peak_147"	3283245	3283484	240	3283359, 3283367	18.04897, 16.565	2.20759, 2.64934	220, 233	19.6547, 18.60454	19.1296	19.6547	3283332	3284642	+	overlapStart	-87	87	Afu1g12460		Ortholog of <i>A. nidulans FGSC A4</i> : AN8354, AN9181, AN8970, <i>A. fumigatus Af293</i> : Afu1g12440, Afu6g00230 and <i>A. niger CBS 513.88</i> : An12g03270, An10g01010, An01g11070, An11g04060, An16g00990	Uncharacterized		-0.0835937	-0.924726	-0.548045				AFUA_4G00640	1076	0.586202	-0.199156	-1.05021
"46_Af293_001_peak_81", "13_Af293_001_peak_112"	1989017	1989282	266	1989162, 1989161	16.13795, 17.96771	2.67962, 2.32782	249, 243	18.16865, 19.57215	18.8704	19.5722	1987356	1989167	-	overlapStart	150	115	Afu1g06970		Ortholog of <i>A. nidulans FGSC A4</i> : AN5163, <i>A. niger CBS 513.88</i> : An07g09540, <i>A. oryzae RIB40</i> : AO090012000949, <i>Aspergillus wentii</i> : Aspwe1_0519616 and <i>Aspergillus sydowii</i> : Aspsy1_0047663	Uncharacterized		-0.568165	-0.395781	-0.534904				AFUA_4G14420	812	0.586134	-0.0419947	-0.0812299
"13_Af293_001_peak_1257", "46_Af293_001_peak_829"	3388327	3388869	543	3388508, 3388488	21.9836, 11.82811	2.44574, 2.4292	543, 208	23.64384, 13.75419	18.699	23.6438	3386790	3388460	-	overlapStart	133	133	Afu4g12930	#N/A	Ortholog(s) have oxidoreductase activity, acting on paired donors, with incorporation or reduction of molecular oxygen, reduced flavin or flavoprotein as one donor, and incorporation of one atom of oxygen activity	Uncharacterized		0.387041	0.690502	0.485551				AFUA_1G07040	1108	0.585897	0.330951	0.39142
"13_Af293_001_peak_440", "46_Af293_001_peak_316"	1308331	1309353	1023	1309173, 1309180	23.39379, 10.06547	2.51273, 2.31167	1023, 174	25.07292, 11.94366	18.5083	25.0729	1309215	1313190	+	overlapStart	-884	138	Afu2g04770	#N/A	Ortholog(s) have role in autophagy, protein secretion	Uncharacterized		-1.1381	-1.58966	-1.25917				AFUA_4G03040	453	0.584614	0.73411	0.942961
"13_Af293_001_peak_757", "46_Af293_001_peak_522"	562265	562582	318	562445, 562385	28.46525, 4.6866	2.62354, 1.8731	318, 181	30.21247, 6.38819	18.3003	30.2125	562425	566253	+	overlapStart	-160	157	Afu3g02270	#N/A	Mycelial catalase; induced in hyphae exposed to neutrophils; protein induced in amphotericin B and H2O2; stuA-dependent up-regulation in developmentally competent hyphae; hypoxia repressed; SrbA-regulated; repressed by gliotoxin exposure	Verified		0.142349	0.828479	0.387731				AFUA_3G09040	657	0.584423	0.250076	0.628381
"13_Af293_001_peak_2032", "46_Af293_001_peak_1316"	1317702	1318119	418	1317925, 1317865	25.45078, 7.55088	2.60285, 2.08044	355, 387	27.15744, 9.35497	18.2562	27.1574	1318116	1321114	+	overlapStart	-414	3	Afu8g05610	#N/A	Putative cell wall glucanase	Uncharacterized		0.128039	0.151758	0.167173				AFUA_3G02370	942	0.583761	0.463261	0.520121
"13_Af293_001_peak_602", "46_Af293_001_peak_418"	3116286	3116518	233	3116399, 3116374	18.42467, 14.22132	2.28786, 2.58394	233, 188	20.03571, 16.21091	18.1233	20.0357	3115177	3116293	-	overlapStart	7	7	Afu2g12130	#N/A	Ortholog(s) have cytosol, trimeric positive transcription elongation factor complex b localization	Uncharacterized		-0.0213998	-0.232	0.223029				AFUA_1G11480	802	0.58357	0.651879	0.580758
"13_Af293_001_peak_1766", "46_Af293_001_peak_1154"	2762994	2763218	225	2763118, 2763106	19.80876, 12.35517	2.33432, 2.49595	222, 190	21.43994, 14.29586	17.8679	21.4399	2758541	2763032	-	overlapStart	38	38	Afu6g11180		Ortholog of <i>A. niger CBS 513.88</i> : An08g07550, <i>A. oryzae RIB40</i> : AO090023000497, <i>Aspergillus wentii</i> : Aspwe1_0108866, <i>Aspergillus versicolor</i> : Aspve1_0120784 and <i>Aspergillus niger ATCC 1015</i> : 130756-mRNA	Uncharacterized		0.571913	0.6663	-0.0201991				AFUA_3G06580	1815	0.582539	0.580389	0.681589
"13_Af293_001_peak_597", "46_Af293_001_peak_416", "46_Af293_001_peak_417"	3072877	3073953	1077	3073213, 3073202, 3073786	33.67611, 8.38902, 6.03162	2.82325, 2.18037, 1.98916	1077, 353, 180	35.49291, 10.21843, 7.78453	17.832	35.4929	3071229	3073375	-	overlapStart	498	498	Afu2g11900	#N/A	Putative pyruvate dehydrogenase kinase; transcript induced in conidia exposed to neutrophils and by exposure to human airway epithelial cells	Uncharacterized		0.280611	0.224592	-0.0724844				AFUA_6G03820	778	0.581769	0.731158	0.709789
"13_Af293_001_peak_1034", "46_Af293_001_peak_690"	1137228	1137521	294	1137347, 1137322	20.49384, 11.51151	2.37285, 2.37314	294, 181	22.13408, 13.43024	17.7822	22.1341	1137344	1139557	+	overlapStart	-116	116	Afu4g04060		Ortholog of <i>A. nidulans FGSC A4</i> : AN7042, <i>A. niger CBS 513.88</i> : An14g00810, <i>A. oryzae RIB40</i> : AO090206000108, <i>Aspergillus wentii</i> : Aspwe1_0043276 and <i>Aspergillus sydowii</i> : Aspsy1_0048943	Uncharacterized		-0.0374071	-0.169327	0.558402				AFUA_8G05520	1659	0.5816	1.12792	0.65213
"13_Af293_001_peak_621", "46_Af293_001_peak_435"	3388868	3389112	245	3388988, 3389000	19.31338, 12.53782	2.41069, 2.51456	245, 178	20.93754, 14.48255	17.71	20.9375	3387680	3388898	-	overlapStart	30	30	Afu2g13170	#N/A	Ortholog of <i>A. nidulans FGSC A4</i> : AN6240, <i>A. niger CBS 513.88</i> : An02g01880, <i>A. oryzae RIB40</i> : AO090026000277, <i>Aspergillus wentii</i> : Aspwe1_0665311 and <i>Aspergillus sydowii</i> : Aspsy1_0992503	Uncharacterized		-0.929375	-1.79921	-1.86128				AFUA_1G10440	2163	0.580885	0.329756	0.562032
"13_Af293_001_peak_1114", "46_Af293_001_peak_739"	2112156	2112553	398	2112420, 2112379	22.66183, 9.23485	2.49696, 2.25981	398, 204	24.33113, 11.08873	17.7099	24.3311	2112399	2115093	+	overlapStart	-243	154	Afu4g08140	#N/A	Threonine dehydratase; SrbA-regulated during hypoxia	Uncharacterized		0.354479	0.149055	0.17491				AFUA_5G06680	1661	0.580538	1.40714	-0.1546
"13_Af293_001_peak_1823", "46_Af293_001_peak_1191"	3649096	3649336	241	3649215, 3649226	14.55841, 17.04682	2.14885, 2.77903	241, 210	16.11193, 19.09631	17.6041	19.0963	3644927	3649159	-	overlapStart	63	63	Afu6g14330	#N/A	Ortholog(s) have cytosol localization	Uncharacterized		0.199012	0.939	0.929091				AFUA_4G08070	1630	0.58035	0.75773	0.825149
"13_Af293_001_peak_1763", "46_Af293_001_peak_1151"	2649812	2650086	275	2649951, 2649973	20.51833, 10.54276	2.29145, 2.30133	275, 178	22.15895, 12.43437	17.2967	22.159	2647926	2649944	-	overlapStart	132	132	Afu6g10720	#N/A	Putative alpha-ketoglutarate-dependent taurine dioxygenase; transcript up-regulated in conidia exposed to neutrophils; SrbA-regulated during hypoxia	Uncharacterized		-0.049897	-0.62286	-1.21124				AFUA_5G11180	192	0.57997	-1.32469	0.801538
"13_Af293_001_peak_1662", "46_Af293_001_peak_1087"	1002557	1002793	237	1002691, 1002705	19.18292, 11.47875	2.29943, 2.36991	237, 206	20.80511, 13.39627	17.1007	20.8051	1000246	1002733	-	overlapStart	176	60	Afu6g04380	#N/A	Ortholog(s) have protein kinase activity and role in ubiquinone biosynthetic process via 3,4-dihydroxy-5-polyprenylbenzoate, ubiquinone-6 biosynthetic process	Uncharacterized		0.803634	0.972694	1.63071				AFUA_8G04730	2281	0.57981	1.40554	0.811591
"46_Af293_001_peak_67", "13_Af293_001_peak_93"	1749304	1749509	206	1749405, 1749399	13.72143, 16.78343	2.52274, 2.20326	182, 203	15.69831, 18.37077	17.0345	18.3708	1747458	1749340	-	overlapStart	36	36	Afu1g06050		Has domain(s) with predicted sugar:proton symporter activity, role in carbohydrate transport and Golgi membrane, integral component of membrane localization	Uncharacterized		-0.00680199	0.403267	0.42894				AFUA_4G03630	1256	0.579609	1.06089	0.214309
"13_Af293_001_peak_606", "46_Af293_001_peak_421"	3219893	3220659	767	3220240, 3220313	18.60121, 11.09486	2.31969, 2.35602	767, 385	20.21474, 13.00131	16.608	20.2147	3220083	3223076	+	overlapStart	-190	190	Afu2g12530	#N/A	Putative carnitine acetyl transferase with a predicted role in acetate metabolism; transcript up-regulated in conidia exposed to neutrophils	Uncharacterized		0.29807	0.767169	0.548898				AFUA_4G06570	3557	0.57895	1.65686	0.210021
"13_Af293_001_peak_1434", "46_Af293_001_peak_939"	2069447	2069767	321	2069587, 2069589	23.46141, 5.77813	2.47988, 1.9417	272, 245	25.14147, 7.52194	16.3317	25.1415	2069544	2070920	+	overlapStart	-97	97	Afu5g08170	#N/A	Ortholog(s) have Atg8 ligase activity, role in C-terminal protein lipidation, CVT pathway, autophagosome assembly, late nucleophagy, mitophagy, piecemeal microautophagy of nucleus and cytosol, nucleus localization	Uncharacterized		-0.492357	-0.765816	-0.218781				AFUA_4G06940	1633	0.57895	0.947727	0.561077
"46_Af293_001_peak_763", "13_Af293_001_peak_1150"	2488363	2488686	324	2488490, 2488576	10.08211, 18.81945	2.24514, 2.28927	183, 277	11.96071, 20.43639	16.1986	20.4364	2486486	2488371	-	overlapStart	8	8	Afu4g09510	#N/A	Ortholog of <i>A. nidulans FGSC A4</i> : AN7052, <i>A. fumigatus Af293</i> : Afu4g03945, <i>A. niger CBS 513.88</i> : An14g00940, An07g04990, An04g08460 and <i>A. oryzae RIB40</i> : AO090023000583, AO090011000324, AO090005000036	Uncharacterized		0.791701	1.46308	0.660979				AFUA_3G03560	1743	0.57872	0.254435	-1.37967
"13_Af293_001_peak_1941", "46_Af293_001_peak_1264"	1561113	1561331	219	1561210, 1561229	12.62101, 15.81154	2.02795, 2.62251	219, 178	14.14283, 17.83551	15.9892	17.8355	1560015	1561293	-	overlapStart	180	38	Afu7g06360		Ortholog of <i>A. nidulans FGSC A4</i> : AN10483, AN2809, AN2115, AN0033, AN12460, <i>A. fumigatus Af293</i> : Afu2g00940, Afu2g16560, Afu3g15340, Afu7g00460 and <i>A. niger CBS 513.88</i> : An14g02830, An16g00830	Uncharacterized		-0.0488374	0.234094	-0.254801				AFUA_2G09460	479	0.577599	0.621822	-0.175742
"46_Af293_001_peak_303", "13_Af293_001_peak_428"	1141608	1141830	223	1141721, 1141747	13.39533, 15.04427	2.47936, 2.08637	212, 219	15.36384, 16.60531	15.9846	16.6053	1138228	1141707	-	overlapStart	99	99	Afu2g04150		Has domain(s) with predicted DNA binding, RNA polymerase II transcription factor activity, sequence-specific DNA binding, zinc ion binding activity and role in regulation of transcription, DNA-templated, transcription, DNA-templated	Uncharacterized		-0.231312	0.483025	0.613935				AFUA_2G05810	1503	0.577582	0.83048	-0.228556
"13_Af293_001_peak_1942", "46_Af293_001_peak_1265"	1566235	1566835	601	1566614, 1566689	20.87719, 7.06698	2.33036, 2.04787	601, 210	22.52245, 8.8551	15.6888	22.5224	1564152	1566317	-	overlapStart	82	82	Afu7g06380	#N/A	Putative maltase	Uncharacterized		0.507765	0.21626	0.623814				AFUA_4G11500	1469	0.577347	0.500474	0.375415
"13_Af293_001_peak_151", "46_Af293_001_peak_106"	2477164	2477645	482	2477451, 2477505	18.31848, 9.02563	2.24116, 2.19299	482, 177	19.92807, 10.87379	15.4009	19.9281	2477516	2479564	+	overlapStart	-352	129	Afu1g09590		Ortholog of <i>A. nidulans</i> AN1330; calcium induced	Uncharacterized		-0.992349	-1.1708	-0.735659				AFUA_4G13580	1992	0.577322	0.910608	0.0512997
"46_Af293_001_peak_1287", "13_Af293_001_peak_1979"	709593	709779	187	709660, 709669	13.78999, 12.4793	2.56996, 2.01817	179, 186	15.7688, 13.99867	14.8837	15.7688	709714	711675	+	overlapStart	-121	65	Afu8g02660	#N/A	Ortholog(s) have role in chromate transport	Uncharacterized		0.223206	0.311509	-0.107205				AFUA_3G06570	2058	0.576726	0.884437	0.884895
"13_Af293_001_peak_1910", "46_Af293_001_peak_1242"	1281822	1282100	279	1281943, 1281936	15.05311, 10.37383	2.15979, 2.34392	279, 174	16.61427, 12.26096	14.4376	16.6143	1277130	1281922	-	overlapStart	100	100	Afu7g05340		Conserved protein, predicted adhesin; expression induced in biofilm	Uncharacterized		-0.29098	0.000723905	-0.124901				AFUA_1G03720	532	0.576528	1.08315	-0.548354
"13_Af293_001_peak_1365", "46_Af293_001_peak_895"	1113750	1114333	584	1114071, 1114175	15.63016, 8.56297	2.1951, 2.16645	584, 175	17.20031, 10.3978	13.7991	17.2003	1110669	1114089	-	overlapStart	339	244	Afu5g04180	#N/A	Transcript up-regulated in conidia exposed to neutrophils	Uncharacterized		-0.1439	0.199216	-0.532107				AFUA_5G08540	1330	0.57573	0.677926	0.321748
"46_Af293_001_peak_1214", "13_Af293_001_peak_1855"	592960	593160	201	593061, 593066	12.13323, 11.6656	2.47326, 2.011	195, 197	14.06752, 13.17076	13.6191	14.0675	593079	594789	+	overlapStart	-119	81	Afu7g02220	#N/A	Ortholog of <i>A. nidulans FGSC A4</i> : AN9091, <i>A. niger CBS 513.88</i> : An12g00440, <i>Aspergillus wentii</i> : Aspwe1_0042339, <i>Aspergillus sydowii</i> : Aspsy1_0120658 and <i>Aspergillus terreus NIH2624</i> : ATET_01854	Uncharacterized		0.869031	0.285744	-0.270643				AFUA_3G12255	889	0.575616	0.488969	-1.0325
"13_Af293_001_peak_924", "46_Af293_001_peak_626"	3135070	3135255	186	3135180, 3135148	13.30957, 9.86179	2.02655, 2.22371	186, 175	14.84313, 11.73396	13.2885	14.8431	3133610	3135207	-	overlapStart	137	48	Afu3g11920	#N/A	Has domain(s) with predicted catalytic activity, lyase activity and role in metabolic process	Uncharacterized		-0.301732	-0.282135	-0.597382				AFUA_5G03510	800	0.575456	0.63009	0.780365
"13_Af293_001_peak_1649", "46_Af293_001_peak_1076"	786918	787458	541	787042, 787077	10.39653, 12.73275	1.8893, 2.54911	541, 183	11.87809, 14.68339	13.2807	14.6834	785080	787130	-	overlapStart	212	212	Afu6g03600	#N/A	Ortholog of <i>A. nidulans FGSC A4</i> : AN6413, AN6419, AN6946, AN5312, AN5664, AN8328, AN3241, AN10369, AN1930, AN2386, AN1738, AN11159, AN8984, AN8951, AN1540, AN8971, AN9387, AN9266, AN9306, AN1317, AN10886, AN7232, AN7774, AN12202	Uncharacterized		0.222585	1.19597	-0.0693669				AFUA_1G09420	431	0.575433	0.446742	0.319278
"13_Af293_001_peak_1333", "46_Af293_001_peak_878"	773291	774426	1136	773646, 773634	87.74863, 138.34552	4.69424, 7.64368	1136, 885	90.60452, 142.07504	116.34	142.075	773874	774997	-	overlapEnd	1706	552	Afu5g02920	#N/A	Ortholog(s) have NAD+ binding, sequence-specific DNA binding activity, role in nitrogen catabolite repression of transcription from RNA polymerase II promoter, regulation of nitrate assimilation and nucleus localization	Uncharacterized		0.945354	0.962548	1.03079				AFUA_1G00580	1686	0.575313	0.472474	1.05438
"13_Af293_001_peak_1234", "46_Af293_001_peak_813"	3102900	3104737	1838	3103398, 3103401	90.25034, 100.8072	4.72911, 6.38977	1838, 1407	93.18439, 104.01515	98.5998	104.015	3101683	3103518	+	overlapEnd	1217	618	Afu4g11730		Putative glycerol dehydrogenase; calcium induced; transcript induced by exposure to human airway epithelial cells	Verified		0.361581	-0.109554	0.965615				AFUA_7G06750	625	0.574486	0.00366355	0.698225
"13_Af293_001_peak_1412", "46_Af293_001_peak_927"	1900131	1902298	2168	1901014, 1900970	86.61502, 100.41534	4.59349, 6.26542	2168, 1614	89.4287, 103.61777	96.5232	103.618	1901940	1903295	-	overlapEnd	3164	358	Afu5g07600	#N/A	SH2-containing inositol 5-phosphatase 2 that binds filamin and regulates submembraneous actin	Uncharacterized		-0.703705	-0.124367	-0.122598				AFUA_6G06890	1125	0.57408	0.650612	1.03598
"13_Af293_001_peak_1496", "46_Af293_001_peak_981"	2803686	2805026	1341	2804288, 2804765	83.33435, 92.21835	4.42842, 6.03353	1341, 1120	86.0368, 95.31472	90.6758	95.3147	2804856	2806525	-	overlapEnd	2839	170	Afu5g10950		Ortholog of <i>A. nidulans FGSC A4</i> : AN0213, <i>A. niger CBS 513.88</i> : An14g02320, <i>A. oryzae RIB40</i> : AO090010000435, <i>Aspergillus wentii</i> : Aspwe1_0440942 and <i>Aspergillus sydowii</i> : Aspsy1_0085799	Uncharacterized		0.317235	-0.212313	0.274661				AFUA_6G10460	1442	0.57393	0.571267	0.602143
"13_Af293_001_peak_1236", "46_Af293_001_peak_814"	3119067	3120382	1316	3119485, 3119499	67.35474, 90.06833	3.68766, 5.76014	1316, 969	69.66201, 93.13591	81.399	93.1359	3120009	3120679	-	overlapEnd	1612	297	Afu4g11810	#N/A	Ortholog of <i>A. nidulans FGSC A4</i> : AN10678, <i>A. oryzae RIB40</i> : AO090003001035, <i>Aspergillus wentii</i> : Aspwe1_0033965, <i>Aspergillus sydowii</i> : Aspsy1_0043963 and <i>Aspergillus terreus NIH2624</i> : ATET_03902	Uncharacterized		-0.321189	-0.226376	0.0530169				AFUA_3G06922	5689	0.573563	-0.227801	-1.05779
"46_Af293_001_peak_722", "13_Af293_001_peak_1098", "46_Af293_001_peak_723"	1832156	1836593	4438	1834249, 1834259, 1835226	109.90544, 82.25191, 39.82941	6.77309, 4.36787, 4.05079	2347, 4376, 1727	113.23488, 84.92235, 42.25135	80.1362	113.235	1831859	1832638	+	overlapEnd	297	297	Afu4g07070	#N/A	Ortholog of <i>A. nidulans FGSC A4</i> : AN10554, <i>A. oryzae RIB40</i> : AO090023000869, <i>Aspergillus wentii</i> : Aspwe1_0248748, <i>Aspergillus sydowii</i> : Aspsy1_0547613 and <i>Aspergillus terreus NIH2624</i> : ATET_05504	Uncharacterized		-0.287652	0.0601177	0.0944064				AFUA_1G02550	1753	0.57328	0.642177	0.287917
"13_Af293_001_peak_775", "46_Af293_001_peak_534"	921625	922224	600	921931, 921892	64.31869, 90.1314	3.54014, 5.24348	600, 481	66.5745, 93.20007	79.8873	93.2001	922147	922930	-	overlapEnd	1305	77	Afu3g03445	thtA	Has domain(s) with predicted oxidoreductase activity and role in metabolic process	Uncharacterized		-0.134276	-0.13642	-0.747649				AFUA_2G11940	1973	0.573029	0.519832	0.486635
"13_Af293_001_peak_406", "46_Af293_001_peak_286", "46_Af293_001_peak_287", "46_Af293_001_peak_288"	1023011	1026650	3640	1024364, 1024355, 1025532, 1026419	105.39949, 99.04425, 19.79265, 7.53093	5.63001, 6.66634, 2.95454, 2.20093	3640, 1992, 395, 236	109.15161, 102.22894, 21.89655, 9.33439	60.6529	109.152	1025616	1029465	-	overlapEnd	6454	1034	Afu2g03850		Ortholog of <i>A. nidulans FGSC A4</i> : AN3802, <i>A. niger CBS 513.88</i> : An07g08470, <i>A. oryzae RIB40</i> : AO090005001512, <i>Aspergillus wentii</i> : Aspwe1_0051551 and <i>Aspergillus sydowii</i> : Aspsy1_0088749	Uncharacterized		0.305288	-0.254475	-0.362062				AFUA_2G13140	2459	0.572546	0.953337	0.720822
"13_Af293_001_peak_1543", "46_Af293_001_peak_1009"	3578875	3579650	776	3579256, 3579264	72.29855, 41.2958	4.08169, 4.01186	776, 613	74.7092, 43.73798	59.2236	74.7092	3579472	3580637	-	overlapEnd	1762	178	Afu5g13650	#N/A	Transcript up-regulated in conidia exposed to neutrophils	Uncharacterized		-0.755464	-1.50591	-0.514054				AFUA_8G07120	1521	0.57245	0.499074	0.304726
"13_Af293_001_peak_201", "46_Af293_001_peak_148"	3291876	3292796	921	3292296, 3292290	67.71757, 43.76684	3.92375, 4.21531	921, 618	70.03204, 46.24193	58.137	70.032	3291783	3292387	+	overlapEnd	93	93	Afu1g12500	#N/A	Ortholog of <i>Aspergillus fumigatus A1163</i> : AFUB_011970	Uncharacterized		0.772615	2.29198	2.92018				AFUA_8G04430	2603	0.572342	1.1063	0.994023
"13_Af293_001_peak_89", "46_Af293_001_peak_60"	1730034	1732166	2133	1731395, 1731419	76.32224, 31.47105	4.08522, 3.34179	2133, 335	78.8281, 33.77177	56.2999	78.8281	1729784	1730957	+	overlapEnd	250	250	Afu1g06000		Has domain(s) with predicted hydrolase activity	Uncharacterized		-0.234276	-0.691233	-0.344127				AFUA_1G16523	621	0.572056	0.710148	0.614449
"13_Af293_001_peak_1009", "46_Af293_001_peak_675"	765840	766129	290	766006, 766017	46.81343, 59.37926	3.10011, 4.3401	290, 258	48.80566, 62.04379	55.4247	62.0438	765549	766032	+	overlapEnd	291	97	Afu4g02740		Ortholog of <i>Aspergillus fumigatus A1163</i> : AFUB_100410	Uncharacterized		0.749531	0.742427	0.443168				AFUA_6G11180	1475	0.571913	0.6663	-0.0201991
"13_Af293_001_peak_237", "46_Af293_001_peak_178"	3673159	3673620	462	3673397, 3673417	61.75323, 44.07351	3.66261, 4.01405	462, 386	63.96709, 46.55252	55.2598	63.9671	3673369	3677277	-	overlapEnd	4118	210	Afu1g13760	#N/A	Ortholog of <i>A. nidulans FGSC A4</i> : AN3530, AN2658, <i>A. fumigatus Af293</i> : Afu4g00490, Afu4g14350, <i>A. niger CBS 513.88</i> : An09g01580 and <i>A. oryzae RIB40</i> : AO090166000071	Uncharacterized		-0.485754	-0.465224	-0.960961				AFUA_6G03750	1936	0.571792	0.317447	0.403686
"13_Af293_001_peak_1714", "46_Af293_001_peak_1124"	1680327	1680704	378	1680512, 1680485	57.75845, 47.69984	3.58135, 4.27254	378, 319	59.91147, 50.22365	55.0676	59.9115	1676568	1680500	+	overlapEnd	3759	173	Afu6g07430		Putative pyruvate kinase; reacts with rabbit immunosera exposed to A. fumigatus conidia	Uncharacterized		0.145502	0.375937	-0.163731				AFUA_6G12030	699	0.570656	0.732646	-0.261074
"13_Af293_001_peak_51", "46_Af293_001_peak_38"	1309572	1310399	828	1309786, 1309762	58.18188, 41.24359	3.51326, 3.90092	828, 369	60.34106, 43.68504	52.013	60.3411	1309470	1309857	+	overlapEnd	102	102	Afu1g04630		Ortholog of <i>Aspergillus fumigatus A1163</i> : AFUB_004980	Uncharacterized		0.210885	-0.345657	-0.406355				AFUA_2G03040	1031	0.570358	0.659729	0.615389
"13_Af293_001_peak_275", "46_Af293_001_peak_196", "46_Af293_001_peak_197", "46_Af293_001_peak_198", "46_Af293_001_peak_199", "46_Af293_001_peak_200"	4095475	4099942	4468	4095868, 4096055, 4097088, 4097917, 4098333, 4099632	90.27192, 108.27341, 49.3097, 13.66577, 11.5036, 13.77073	4.78242, 6.68434, 4.50185, 2.60085, 2.44919, 2.59668	4468, 799, 742, 274, 601, 530	93.20666, 111.58195, 51.85242, 15.64168, 13.42206, 15.74901	50.2423	111.582	4094823	4098315	+	overlapEnd	652	652	Afu1g15220		Ortholog of <i>A. nidulans FGSC A4</i> : AN0864, <i>Aspergillus wentii</i> : Aspwe1_0483683, <i>Aspergillus sydowii</i> : Aspsy1_0083917 and <i>Aspergillus terreus NIH2624</i> : ATET_00831	Uncharacterized		0.0601133	-0.0400283	-0.099244				AFUA_7G04360	1401	0.57028	0.787473	0.410271
"13_Af293_001_peak_1275", "46_Af293_001_peak_842"	3561915	3563103	1189	3562876, 3562875	64.11466, 25.74219	3.87408, 3.33545	1189, 276	66.36666, 27.95203	47.1593	66.3667	3561812	3562273	+	overlapEnd	103	103	Afu4g13620	#N/A	Ortholog of <i>Aspergillus fumigatus A1163</i> : AFUB_070540	Uncharacterized		-0.931647	-0.932733	-0.210508				AFUA_6G01960	1269	0.570024	1.42727	1.09021
"13_Af293_001_peak_1316", "46_Af293_001_peak_864"	489693	490073	381	489906, 489900	51.8679, 34.18023	3.31119, 3.5487	381, 300	53.93328, 36.5216	45.2274	53.9333	487906	489695	+	overlapEnd	1787	2	Afu5g01920	#N/A	Ortholog of <i>A. niger CBS 513.88</i> : An16g01780, <i>A. oryzae RIB40</i> : AO090003001326, <i>Aspergillus wentii</i> : Aspwe1_0174201, <i>Aspergillus sydowii</i> : Aspsy1_0029040 and <i>Aspergillus terreus NIH2624</i> : ATET_09813	Uncharacterized		-1.33938	-0.73514	1.56273				AFUA_2G15510	888	0.568996	0.00411724	0.482745
"13_Af293_001_peak_550", "46_Af293_001_peak_393"	2728754	2729600	847	2729114, 2729129	57.09483, 24.83686	3.46799, 3.082	847, 564	59.23804, 27.03123	43.1346	59.238	2729108	2729866	-	overlapEnd	1112	266	Afu2g10670	#N/A	Has domain(s) with predicted plasma membrane localization	Uncharacterized		0.402734	1.2695	0.326284				AFUA_1G15020	941	0.568006	0.643876	0.670587
"13_Af293_001_peak_969", "46_Af293_001_peak_653", "46_Af293_001_peak_654"	3679143	3682297	3155	3681868, 3681293, 3681868	65.12595, 5.30261, 51.73538	3.77857, 1.93082, 4.35318	3155, 339, 375	67.39508, 7.02857, 54.30788	42.9105	67.3951	3682250	3684126	-	overlapEnd	4983	47	Afu3g13880		Ortholog(s) have role in fatty acid catabolic process	Uncharacterized		-0.545512	0.043933	1.22471				AFUA_1G00420	2254	0.567669	0.874622	0.982329
"13_Af293_001_peak_169", "46_Af293_001_peak_122"	2751655	2752087	433	2751874, 2751867	48.37411, 32.79649	3.18246, 3.44214	433, 331	50.38864, 35.11728	42.753	50.3886	2751956	2753824	-	overlapEnd	2169	131	Afu1g10575		Protein of unknown function	Uncharacterized		#N/A	#N/A	#N/A				AFUA_2G10090	1011	0.567026	0.645615	0.644336
"13_Af293_001_peak_381", "46_Af293_001_peak_264"	771464	772266	803	771893, 771847	58.68618, 20.41903	3.7506, 2.89872	803, 402	60.85276, 22.53474	41.6938	60.8528	771517	772718	-	overlapEnd	1254	53	Afu2g03010	#N/A	Putative cytochrome C subunit Vb; hypoxia induced protein	Uncharacterized		0.546336	0.523796	0.36939				AFUA_3G12080	808	0.566918	0.355096	-0.032912
"13_Af293_001_peak_821", "46_Af293_001_peak_561"	1658156	1659688	1533	1659361, 1659431	58.50277, 14.82393	3.8429, 2.67185	1533, 476	60.66685, 16.82655	38.7467	60.6668	1656318	1658342	+	overlapEnd	1838	186	Afu3g06700	#N/A	Ortholog(s) have role in SCF-dependent proteasomal ubiquitin-dependent protein catabolic process, cellular response to DNA damage stimulus, cleistothecium development and developmental growth, <a href="#GOsection">more</a>	Uncharacterized		-0.0301701	-0.185915	-0.237877				AFUA_4G13380	486	0.566579	-0.262458	0.619272
"13_Af293_001_peak_2058", "46_Af293_001_peak_1336"	1766993	1767415	423	1767171, 1767152	47.93886, 23.1063	3.20488, 3.01836	423, 253	49.94727, 25.27063	37.609	49.9473	1764752	1767036	+	overlapEnd	2241	43	Afu8g07200		Ortholog(s) have role in response to amino acid	Uncharacterized		0.804925	1.21184	1.38444				AFUA_2G12260	943	0.566209	0.792224	1.14556
"13_Af293_001_peak_1705", "46_Af293_001_peak_1119"	1510806	1511361	556	1511158, 1511162	47.27809, 23.15755	3.20734, 3.21383	556, 373	49.27716, 25.32288	37.3	49.2772	1511030	1514458	-	overlapEnd	3652	224	Afu6g06870	#N/A	Ortholog(s) have ATP binding, magnesium ion binding, protein serine/threonine kinase activity, protein tyrosine kinase activity	Uncharacterized		-0.226317	0.0239514	-0.300847				AFUA_1G05390	1186	0.566099	0.621631	0.68616
"13_Af293_001_peak_385", "46_Af293_001_peak_269", "46_Af293_001_peak_270"	790795	792285	1491	791101, 791062, 791585	53.49347, 22.4145, 8.71013	3.64701, 3.16314, 2.27615	1491, 287, 708	55.58288, 24.56626, 10.54911	30.2327	55.5829	791939	794227	-	overlapEnd	3432	346	Afu2g03050	#N/A	Has domain(s) with predicted sequence-specific DNA binding, transcription factor activity, sequence-specific DNA binding activity and role in regulation of transcription, DNA-templated	Uncharacterized		-0.478979	-0.336554	-1.3173				AFUA_2G10740	2079	0.565887	0.895708	0.848559
"13_Af293_001_peak_765", "46_Af293_001_peak_526"	842280	842593	314	842401, 842427	31.66171, 18.08874	2.69919, 2.56991	314, 209	33.45211, 20.15931	26.8057	33.4521	842272	842387	+	overlapEnd	8	8	Afu3g03135	#N/A	#N/A	#N/A		#N/A	#N/A	#N/A				AFUA_3G12790	751	0.565491	0.244394	0.801572
"13_Af293_001_peak_310", "46_Af293_001_peak_221"	4462282	4462802	521	4462609, 4462660	32.54891, 9.72718	2.79291, 2.27642	521, 217	34.35087, 11.59565	22.9733	34.3509	4460717	4462666	+	overlapEnd	1565	136	Afu1g16450	#N/A	Ortholog of <i>Aspergillus fumigatus A1163</i> : AFUB_015790	Uncharacterized		-0.387109	-0.931869	-0.353168				AFUA_4G00520	1123	0.564622	-1.76972	-1.06026
"13_Af293_001_peak_1940", "46_Af293_001_peak_1263"	1559760	1560038	279	1559907, 1559897	30.65735, 11.56059	2.67399, 2.35436	279, 175	32.43443, 13.4805	22.9575	32.4344	1560015	1561293	-	overlapEnd	1533	23	Afu7g06360		Ortholog of <i>A. nidulans FGSC A4</i> : AN10483, AN2809, AN2115, AN0033, AN12460, <i>A. fumigatus Af293</i> : Afu2g00940, Afu2g16560, Afu3g15340, Afu7g00460 and <i>A. niger CBS 513.88</i> : An14g02830, An16g00830	Uncharacterized		-0.0488374	0.234094	-0.254801				AFUA_3G13360	526	0.563311	0.498799	0.456256
"13_Af293_001_peak_1273", "46_Af293_001_peak_841"	3560314	3560736	423	3560507, 3560469	35.38337, 6.03983	2.82824, 1.98065	423, 203	37.22177, 7.79301	22.5074	37.2218	3560442	3561244	-	overlapEnd	930	128	Afu4g13610	#N/A	Ortholog of <i>Aspergillus fumigatus A1163</i> : AFUB_070530	Uncharacterized		-0.433836	0.18346	0.524698				AFUA_7G04580	2400	0.562301	0.713694	0.65137
"13_Af293_001_peak_563", "46_Af293_001_peak_398"	2793271	2794159	889	2793925, 2793893	31.0382, 7.80827	2.74202, 2.16119	889, 292	32.82023, 9.62038	21.2203	32.8202	2793592	2795204	-	overlapEnd	1933	321	Afu2g10855	#N/A	Ortholog(s) have role in adenine biosynthetic process	Uncharacterized		0.602733	0.666103	0.651006				AFUA_1G07650	1057	0.562284	0.475382	0.890829
"13_Af293_001_peak_2006", "46_Af293_001_peak_1302", "46_Af293_001_peak_1303"	982873	983519	647	983016, 982971, 983380	32.97276, 12.52065, 10.52451	2.87348, 2.48534, 2.3597	647, 217, 177	34.78022, 14.46496, 12.41574	20.5536	34.7802	980450	982999	+	overlapEnd	2423	126	Afu8g04370	#N/A	Putative GPI-anchored adhesin-like protein; induced by exposure to artemisinin	Uncharacterized		0.502734	0.453991	0.453314				AFUA_3G12230	1443	0.562048	0.220821	1.13785
"13_Af293_001_peak_1066", "46_Af293_001_peak_705", "46_Af293_001_peak_706"	1590366	1591574	1209	1591167, 1590751, 1591112	32.58761, 5.65265, 17.69146	2.86872, 2.00358, 2.87313	1209, 187, 288	34.39003, 7.39206, 19.75417	20.5121	34.39	1588352	1590771	+	overlapEnd	2014	405	Afu4g06170	#N/A	Has domain(s) with predicted sequence-specific DNA binding, transcription factor activity, sequence-specific DNA binding activity and role in regulation of transcription, DNA-templated	Uncharacterized		-1.19003	0.517868	0.173419				AFUA_1G12800	1595	0.561682	0.819305	0.53924
"13_Af293_001_peak_1615", "46_Af293_001_peak_1054"	433486	434301	816	433745, 433785	25.37375, 6.08292	2.63971, 1.94974	816, 254	27.0794, 7.83764	17.4585	27.0794	433649	436362	-	overlapEnd	2876	163	Afu6g02340	#N/A	Ortholog of <i>A. nidulans FGSC A4</i> : AN8695, <i>Neosartorya fischeri NRRL 181</i> : NFIA_048600, <i>Aspergillus wentii</i> : Aspwe1_0035776 and <i>Aspergillus versicolor</i> : Aspve1_0055004	Uncharacterized		0.0488247	0.00766614	0.216305				AFUA_8G02770	844	0.561388	0.353668	0.490606
"13_Af293_001_peak_1784", "46_Af293_001_peak_1164"	3212946	3216754	3809	3214280, 3214236	98.0335, 163.79277	5.1448, 8.82237	3809, 3370	101.28168, 168.14778	134.715	168.148	3211937	3219298	+	inside	1009	1009	Afu6g12730		Ortholog(s) have role in regulation of cell size and endoplasmic reticulum localization	Uncharacterized		0.379776	-0.474654	0.0392223				AFUA_8G04120	2253	0.560886	0.813872	0.953481
"13_Af293_001_peak_33", "46_Af293_001_peak_26"	1041538	1043627	2090	1041943, 1043005	80.25, 175.81339	4.23446, 8.26765	2090, 1831	82.85738, 180.48752	131.672	180.488	1041332	1045036	+	inside	206	206	Afu1g03610		Protein of unknown function; calcium downregulated	Uncharacterized		1.64656	1.41878	1.22574				AFUA_7G02460	429	0.560478	0.371978	0.280896
"13_Af293_001_peak_1491", "46_Af293_001_peak_979"	2727567	2728332	766	2727991, 2727956	82.48884, 104.5996	4.36049, 5.58794	766, 547	85.16581, 107.8582	96.512	107.858	2725832	2729650	-	inside	2083	1318	Afu5g10660		Pentatricopeptide repeat protein; transcript induced by exposure to human airway epithelial cells	Uncharacterized		0.347536	0.404849	1.12985				AFUA_5G13470	832	0.56033	0.375728	0.427778
"13_Af293_001_peak_91", "46_Af293_001_peak_64", "46_Af293_001_peak_65"	1736333	1738148	1816	1737939, 1737156, 1737945	82.51484, 76.53539, 117.50858	4.38798, 5.36731, 6.40286	1816, 610, 394	85.19257, 79.42196, 120.93592	95.1835	120.936	1735423	1740547	+	inside	910	910	Afu1g06020		Ortholog of <i>A. nidulans FGSC A4</i> : AN4206, <i>A. niger CBS 513.88</i> : An18g03870, <i>Aspergillus wentii</i> : Aspwe1_0026071, <i>Aspergillus sydowii</i> : Aspsy1_0059171 and <i>Aspergillus terreus NIH2624</i> : ATET_03025	Uncharacterized		0.396398	0.808872	0.215046				AFUA_3G00960	513	0.55971	0.828484	0.248756
"13_Af293_001_peak_671", "46_Af293_001_peak_465"	3869752	3870885	1134	3870624, 3870632	78.26077, 92.26596	4.24335, 6.13134	1134, 1007	80.81664, 95.36304	88.0898	95.363	3865160	3873789	-	inside	4037	2904	Afu2g14720	#N/A	Sequence-specific CCAAT DNA binding transcription factor; SrbA-regulated during hypoxia; protein enriched in dormant conidia	Uncharacterized		-0.452269	-0.531347	-0.675614				AFUA_5G00620	1333	0.559621	0.757775	-1.09328
"13_Af293_001_peak_900", "46_Af293_001_peak_615"	2857353	2858466	1114	2857616, 2857601	78.70929, 81.29012	4.21513, 5.60703	1114, 396	81.2767, 84.23866	82.7577	84.2387	2855787	2859848	-	inside	2495	1382	Afu3g10960	#N/A	Predicted adhesin-like protein; localized to the cell surface; required for elevated temperature tolerance and resistance to Congo Red and calcofluor white	Verified		0.114587	0.137817	0.1297				AFUA_1G09540	443	0.559409	0.586195	0.44406
"13_Af293_001_peak_1239", "46_Af293_001_peak_817"	3172090	3172513	424	3172301, 3172282	67.96894, 75.27741	3.80457, 5.41294	424, 355	70.28864, 78.14661	74.2176	78.1466	3170749	3172683	+	inside	1341	170	Afu4g12060		Ortholog(s) have role in cellular response to biotic stimulus, cellular response to starvation and filamentous growth of a population of unicellular organisms in response to biotic stimulus, <a href="#GOsection">more</a>	Uncharacterized		-0.226606	-0.0894555	-0.147063				AFUA_7G04290	1880	0.559344	1.07742	0.777625
"13_Af293_001_peak_1508", "46_Af293_001_peak_989"	2903080	2903859	780	2903634, 2903652	69.94315, 72.11116	4.01457, 5.34152	780, 702	72.30132, 74.93473	73.618	74.9347	2901506	2904122	-	inside	1042	263	Afu5g11320		Allergen Asp f 29; putative thioredoxin	Verified		-0.0798153	-0.303559	-0.208609				AFUA_1G11535	312	0.559294	0.367862	0.538683
"13_Af293_001_peak_210", "46_Af293_001_peak_155"	3397501	3398771	1271	3397798, 3397761	72.46109, 69.35697	3.92449, 4.85756	1271, 1022	74.87531, 72.14516	73.5102	74.8753	3397443	3400813	+	inside	58	58	Afu1g12850	#N/A	Putative nitrate transporter; predicted gene pair with AFUA_1G17470	Uncharacterized		-0.506865	-0.406787	-0.49855				AFUA_4G12740	1361	0.559272	1.06367	0.770775
"13_Af293_001_peak_1067", "46_Af293_001_peak_707"	1591748	1593428	1681	1593187, 1593193	67.83813, 73.14568	3.83022, 5.14739	1681, 1581	70.15515, 75.98508	73.0701	75.9851	1591035	1595980	-	inside	4232	713	Afu4g06180	#N/A	Ortholog(s) have protein serine/threonine kinase inhibitor activity	Uncharacterized		-0.251105	-0.275639	-0.280556				AFUA_5G09870	746	0.558908	-0.433211	0.0149414
"13_Af293_001_peak_538", "46_Af293_001_peak_387"	2478770	2480097	1328	2479380:2479381	72.96847, 62.62758	4.03736, 4.78526	1328, 808	75.39335, 65.33402	70.3637	75.3933	2478482	2481781	+	inside	288	288	Afu2g09650	#N/A	Aspartate transaminase; induced by L-tyrosine; transcript up-regulated in conidia exposed to neutrophils	Uncharacterized		0.182608	0.276058	-0.742984				AFUA_3G11050	1062	0.558747	-0.321484	0.62955
"13_Af293_001_peak_992", "46_Af293_001_peak_665"	3866756	3867198	443	3867008, 3867031	70.32133, 63.62679	4.05109, 4.96301	443, 351	72.68793, 66.34645	69.5172	72.6879	3866574	3869579	+	inside	182	182	Afu3g14590		Ortholog(s) have copper ion binding, primary amine oxidase activity, quinone binding activity, role in oxidation-reduction process and external side of fungal-type cell wall localization	Uncharacterized		0.546153	1.80182	1.23448				AFUA_2G04710	1119	0.558185	0.7269	0.253387
"13_Af293_001_peak_193", "46_Af293_001_peak_140", "46_Af293_001_peak_141"	3184544	3188211	3668	3187168, 3184824, 3185936	86.21408, 11.53554, 94.2502	4.58547, 2.4807, 6.1544	3668, 226, 2697	89.01426, 13.45499, 97.37348	66.6142	97.3735	3183210	3191197	-	inside	6653	1334	Afu1g12040		Chitin biosynthesis protein; repressed by exposure to artemisinin	Uncharacterized		-0.273427	0.00153983	-0.290488				AFUA_5G14800	982	0.557271	0.110087	-1.27443
"13_Af293_001_peak_1732", "46_Af293_001_peak_1136", "46_Af293_001_peak_1137", "46_Af293_001_peak_1138"	1822712	1828257	5546	1824895, 1823328, 1824915, 1827990	99.63834, 12.62249, 114.11819, 20.99869	5.23536, 2.41934, 6.98812, 3.12305	5546, 210, 3557, 264	102.98135, 14.5696, 117.50152, 23.12494	64.5444	117.502	1822650	1831565	+	inside	62	62	Afu6g07900		Ortholog(s) have cytosol localization	Uncharacterized		0.0582347	-0.36507	0.067177				AFUA_3G08980	1544	0.556802	0.259687	0.399579
"13_Af293_001_peak_221", "46_Af293_001_peak_166"	3525320	3526158	839	3525971, 3525970	72.35835, 51.04894	4.10913, 4.46582	839, 330	74.77016, 53.61319	64.1917	74.7702	3522985	3531985	+	inside	2335	2335	Afu1g13250	#N/A	Putative phospholipase C; calcium induced	Uncharacterized		-0.216493	0.413447	0.667492				AFUA_8G06770	1028	0.55666	0.210676	0.308766
"13_Af293_001_peak_1608", "46_Af293_001_peak_1046"	421552	422421	870	421797, 421822	63.68233, 58.49316	3.59403, 4.32128	870, 484	65.92746, 61.14621	63.5368	65.9275	418135	422487	-	inside	935	66	Afu6g02330	#N/A	Has domain(s) with predicted RNA polymerase II transcription factor activity, sequence-specific DNA binding, zinc ion binding activity, role in regulation of transcription, DNA-templated and nucleus localization	Uncharacterized|Merged/Split		-0.636445	-0.545433	-0.333556				AFUA_4G14800	774	0.555759	-0.875122	1.51274
"13_Af293_001_peak_1194", "46_Af293_001_peak_785"	2787030	2787381	352	2787194, 2787192	61.75618, 56.39845	3.69889, 4.71347	352, 319	63.97013, 59.02576	61.4979	63.9701	2786770	2788628	+	inside	260	260	Afu4g10690	#N/A	Iron-sulphur cluster assembly accessory protein	Uncharacterized		-0.15891	-0.198317	-0.346309				AFUA_5G10650	1371	0.555427	0.614151	0.284187
"13_Af293_001_peak_968", "46_Af293_001_peak_652"	3677071	3678887	1817	3678335, 3678385	71.86005, 45.41272	4.13448, 4.2547	1817, 1461	74.26152, 47.90897	61.0852	74.2615	3673243	3679180	+	inside	3828	293	Afu3g13870	#N/A	Putative GATA-type transcriptional activator; required during an early stage of mating; plays a role in resistance toward cell wall stress	Verified		-0.141139	0.67359	0.166097				AFUA_6G04460	1165	0.55516	0.14087	0.649007
"13_Af293_001_peak_672", "46_Af293_001_peak_466"	3871018	3872025	1008	3871240, 3871234	71.51917, 44.88715	4.09234, 4.28461	1008, 883	73.91275, 47.3768	60.6448	73.9128	3865160	3873789	-	inside	2771	1764	Afu2g14720	#N/A	Sequence-specific CCAAT DNA binding transcription factor; SrbA-regulated during hypoxia; protein enriched in dormant conidia	Uncharacterized		-0.452269	-0.531347	-0.675614				AFUA_1G11530	1058	0.554908	0.303315	0.237145
"13_Af293_001_peak_1529", "46_Af293_001_peak_1001"	3249883	3250628	746	3250107, 3250134	70.21201, 44.97684	3.92984, 4.06172	746, 341	72.57602, 47.4675	60.0218	72.576	3247554	3251408	-	inside	1525	780	Afu5g12530		Ortholog(s) have ubiquitin protein ligase binding activity and role in positive regulation of receptor internalization, protein ubiquitination, ubiquitin-dependent endocytosis	Uncharacterized		0.110778	-1.24021	-0.659906				AFUA_5G06390	1346	0.553902	0.861443	0.658916
"13_Af293_001_peak_592", "46_Af293_001_peak_413", "46_Af293_001_peak_414"	3048590	3050098	1509	3049130, 3049112, 3049725	74.8894, 82.40965, 7.21942	4.04154, 5.5476, 2.07432	1509, 898, 257	77.35973, 85.37346, 9.01274	57.2486	85.3735	3046531	3050589	-	inside	1999	491	Afu2g11830	#N/A	Ortholog of <i>A. nidulans FGSC A4</i> : AN6201, <i>A. oryzae RIB40</i> : AO090026000461, <i>Neosartorya fischeri NRRL 181</i> : NFIA_087060, <i>Aspergillus wentii</i> : Aspwe1_0175601 and <i>Aspergillus versicolor</i> : Aspve1_0052426	Uncharacterized		-0.608623	-0.485578	-0.8437				AFUA_1G05400	264	0.550927	0.727436	0.716109
"13_Af293_001_peak_1902", "46_Af293_001_peak_1240"	1197019	1197438	420	1197237, 1197237	53.48698, 55.14374	3.30335, 4.31723	420, 344	55.57628, 57.75625	56.6663	57.7563	1194661	1197686	-	inside	667	248	Afu7g05070	#N/A	Putative FAD-dependent oxidoreductase; immunoreactive protein	Uncharacterized		1.85443	1.54468	-0.632476				AFUA_2G11290	807	0.550262	0.49615	0.496995
"13_Af293_001_peak_337", "46_Af293_001_peak_237", "46_Af293_001_peak_238"	232974	234469	1496	233529, 233537, 234148	72.0622, 52.86516, 35.08023	3.89592, 4.36972, 3.60014	1496, 628, 402	74.46819, 55.45029, 37.43459	55.7844	74.4682	232171	238331	+	inside	803	803	Afu2g01010	#N/A	Putative myo-inositol-phosphate synthase; transcript up-regulated in conidia exposed to neutrophils	Uncharacterized		0.935719	0.576582	0.0534399				AFUA_6G11720	1211	0.550222	1.22081	1.26293
"13_Af293_001_peak_1926", "46_Af293_001_peak_1251", "46_Af293_001_peak_1252"	1461973	1463609	1637	1463250, 1462480, 1463284	70.93845, 8.17235, 80.08601	3.89268, 2.14641, 5.35511	1637, 511, 504	73.3195, 9.99551, 83.01837	55.4445	83.0184	1457672	1463993	-	inside	2020	384	Afu7g05960	#N/A	Ortholog(s) have sequence-specific DNA binding activity	Uncharacterized		0.121843	0.418826	-0.136043				AFUA_6G13346	536	0.550013	0.0647317	0.681785
"13_Af293_001_peak_1632", "46_Af293_001_peak_1066"	592525	593125	601	592944, 592943	72.4196, 32.41002	4.33205, 3.36288	601, 423	74.83284, 34.72509	54.779	74.8328	590878	593158	-	inside	633	33	Afu6g02870	#N/A	Has domain(s) with predicted cell outer membrane, integral component of membrane localization	Uncharacterized		-0.018721	-0.371064	0.0228682				AFUA_2G02310	924	0.549755	-0.870895	0.775682
"13_Af293_001_peak_328", "46_Af293_001_peak_230"	4744061	4746186	2126	4744414, 4744443	59.69858, 45.06954	3.69559, 4.22661	2126, 572	61.88097, 47.56143	54.7212	61.881	4742830	4747012	-	inside	2951	826	Afu1g17350	#N/A	Ortholog of <i>A. oryzae RIB40</i> : AO090020000692, <i>Neosartorya fischeri NRRL 181</i> : NFIA_008000, <i>Aspergillus fumigatus A1163</i> : AFUB_016720 and <i>Aspergillus clavatus NRRL 1</i> : ACLA_018150	Uncharacterized		0.916046	1.13505	-0.275812				AFUA_4G04260	1423	0.549307	0.885767	0.998815
"13_Af293_001_peak_76", "46_Af293_001_peak_55"	1582359	1583540	1182	1582607, 1582589	60.72967, 43.49123	3.44617, 4.03292	1182, 662	62.92727, 45.9627	54.445	62.9273	1580627	1584699	+	inside	1732	1159	Afu1g05540		Ortholog of <i>A. nidulans FGSC A4</i> : AN4076, <i>Aspergillus wentii</i> : Aspwe1_0037239, <i>Aspergillus versicolor</i> : Aspve1_0054320, <i>Aspergillus zonatus</i> : Aspzo1_0131207 and <i>Aspergillus terreus NIH2624</i> : ATET_03076	Uncharacterized		-0.520037	-0.266148	0.192495				AFUA_2G14420	1128	0.54882	0.85423	0.0657882
"46_Af293_001_peak_347", "13_Af293_001_peak_474"	1682381	1683091	711	1682834, 1682765	52.67619, 46.70426	4.31178, 3.13837	711, 656	55.25978, 48.69503	51.9774	55.2598	1680066	1683275	-	inside	894	184	Afu2g05980	#N/A	Ortholog of <i>S. cerevisiae</i> : TDA6, <i>A. nidulans FGSC A4</i> : AN7454, <i>A. niger CBS 513.88</i> : An02g14280, <i>A. oryzae RIB40</i> : AO090001000716 and <i>Aspergillus wentii</i> : Aspwe1_0055229	Uncharacterized		-0.232848	0.431129	1.02866				AFUA_6G03910	779	0.548428	0.876807	1.00725
"13_Af293_001_peak_293", "46_Af293_001_peak_213"	4276267	4276672	406	4276451, 4276455	57.88115, 38.70833	3.70426, 4.02576	406, 324	60.03618, 41.11443	50.5753	60.0362	4274679	4277055	-	inside	788	383	Afu1g15820	#N/A	Putative fatty acid hydroxylase with a possible role in the hydroxylation of a very long-chain fatty acid; sphingolipid biosynthesis	Uncharacterized		0.49177	0.498559	0.501691				AFUA_3G12640	1554	0.5484	0.74986	0.729107
"13_Af293_001_peak_172", "46_Af293_001_peak_124"	2763538	2764117	580	2763891, 2763894	54.09048, 42.02351	3.5155, 4.00416	580, 321	56.18893, 44.47549	50.3322	56.1889	2760416	2768110	-	inside	4572	3122	Afu1g10600		Ortholog of <i>A. nidulans FGSC A4</i> : AN1219, <i>A. niger CBS 513.88</i> : An08g02600, <i>A. oryzae RIB40</i> : AO090038000362, <i>Aspergillus wentii</i> : Aspwe1_0095261 and <i>Aspergillus sydowii</i> : Aspsy1_0025527	Uncharacterized		-0.278134	0.105504	-0.122556				AFUA_3G11010	2994	0.547774	0.185631	-0.909814
[truncated: 8,781 more rows]
